# Supplementary material for: Intratumoral SIRPα-deficient macrophages activate tumor antigen-specific cytotoxic T cells under radiotherapy
Source: Nat Commun. 2021 May 28;12:3229. doi: 10.1038/s41467-021-23442-z (PMC8163884; doi:10.1038/s41467-021-23442-z)
Supplement: Supplementary file 8 — Source Data [file 41467_2021_23442_MOESM8_ESM.xlsx]

## Sheet: Fig.1
Fig. 1a
	WT 5x103										WT 5x104										WT 5x105										WT 2x106
day 0	0	0	0	0	0	0	0	0	0	0	0	0	0	0	0	0	0	0	0	0	0	0	0	0	0	0	0	0	0	0	0	0	0	0	0	0	0	0	0	0
day 2	0	0	0	0	0	0	0	0	0	0	0	0	0	0	0	0	0	0	0	0	0	0	0	0	0	0	0	0	0	0	11.4	20.2	0	35.4	31.1	21.3	29.6	10.1	14	20.4
day 4	0	0	0	0	0	0	0	0	0	0	0	0	0	0	0	0	0	0	0	0	0	0	0	0	0	0	0	0	0	0	83.8	62.1	11.7	102.4	187.2	86.3	96.7	57.9	41.5	50.7
day 6	0	0	0	0	0	0	0	0	0	0	0	0	0	0	0	0	0	0	0	0	12.4	41.2	0	0	0	0	0	0	0	0	202.1	291.2	187.2	215.3	305.6	283.1	297.4	154	160.2	174.2
day 8	0	0	0	0	0	0	0	0	0	0	0	0	0	0	0	0	0	0	0	0	73.3	123.4	30.1	69.5	21	10.6	24	37	12.6	13.5	429.8	504.5	309.1	483.8	598.7	699.8	535.8	370.1	358.1	322.6
day 10	0	0	0	0	0	0	0	0	0	0	0	0	0	0	0	0	0	0	0	0	114.1	203.6	81.8	132.8	63.8	61.7	70.4	93.4	55.7	48.5	701.5	829	537.3	626.6	1064.8	1094.2	918.5	692.6	793.2	637.8
day 12	0	0	0	0	0	0	0	0	0	0	0	25.1	0	10.1	0	0	0	0	0	0	186.2	274.4	154.6	236.4	141.9	181.1	194.4	200.9	189.9	258.6	1238	1182.6	790.9	917.5	1571.6		1350.4	1024.2	1135.7	1059.3
day 14	17.4	26.1	0	0	0	0	0	0	0	0	73.6	123.2	30	69.1	21.3	37.9	31.7	57.4	35.4	60.7	361.8	548.3	265.8	384.3	273	339.2	369.1	395.8	307.5	475.7	1699.6	1610	1164	1360.7
day 16	69.1	75.5	0	0	11.6	37.2	19.5	18.8	36.6	0	116	152.7	147.2	110.2	88.3	115.6	98.3	120.1	75.5	104.8	742.5	937.8	686.1	531.3	467.4	545.1	663.6	515.3	662.8	731.8
day 18	83.8	154.5	41.5	32.7	61.4	86.1	57.4	74.1	99.7	47.3	195.4	246.1	270.6	186.3	171.2	164	185.8	257.3	162.2	252.4	981.2	1506.2	1065.1	762.8	785.2	976.6	1003.2	942.5	1084.8	1136.4
day 20	110.8	208.7	139.9	125.2	127.5	173.8	150.7	156.2	242.4	71	325.3	498.1	562.5	384.5	269.8	305.8	307.3	446.9	344.4	415	1427.3		1543	1103.8	1137.1	1340.3		1332.2
day 22	129.4	351.8	198.1	151.1	256.5	271.6	248.6	249.7	285.1	158.6	704.7	780.9	859.3	682.4	536.2	589.4	674.9	643.9	648.6	881.6
day 24	244	420.8	281.1	262.3	395.3	367.3	383.2	400.1	349.3	274.5	1089.6	1105.6	1130.6	933.7	819.6	840.5	1066	1005.6	1159.5	1273.5
day 26	336.6	673	395.4	402.8	581.5	469.2	571.7	683.7	522.5	401.1	1452.1			1247.2	1209.7	1247.8
day 28	662.2	983.6	757.5	802.4	969.8	711.3	869.3	924.6	786.7	601.8
day 30	1086.3	1459.1	1158.8	1222.6	1497.5	1200.8	1311.4	1325.6	1172.8	1046.4
	Sirpα-/- 5x103										Sirpα-/- 5x104										Sirpα-/- 5x105										Sirpα-/- 2x106
day 0	0	0	0	0	0	0	0	0	0	0	0	0	0	0	0	0	0	0	0	0	0	0	0	0	0	0	0	0	0	0	0	0	0	0	0	0	0	0	0	0
day 2	0	0	0	0	0	0	0	0	0	0	0	0	0	0	0	0	0	0	0	0	0	0	0	0	0	0	0	0	0	0	26.6	10	12.9	56.3	0	18	32.1	24.4	0	44.1
day 4	0	0	0	0	0	0	0	0	0	0	0	0	0	0	0	0	0	0	0	0	0	0	0	0	0	0	0	0	0	0	105.8	96.1	59	151.7	27	156.4	82.1	51.2	45.9	101.7
day 6	0	0	0	0	0	0	0	0	0	0	0	0	0	0	0	0	0	0	0	0	15.3	0	11.6	35.4	0	0	0	0	0	0	206.5	237.8	189.3	310.5	185.2	384.2	201.6	181.7	190.8	252.5
day 8	0	0	0	0	0	0	0	0	0	0	0	0	0	0	0	0	0	0	0	0	52.2	32.7	75.5	101.7	66.7	16.6	12.6	18.6	19.2	32.2	391.4	417.3	343.2	528.7	302.2	686.7	411.8	315.2	486.6	587.1
day 10	0	0	0	0	0	0	0	0	0	0	0	0	0	0	20.2	0	0	0	0	0	140.1	81.5	132	175.2	162.4	63.6	71.3	67.8	93.6	106.1	683.7	779.2	521.2	812.7	637.6	932.6	694.2	667.7	725.6	825.7
day 12	0	0	0	0	0	0	0	0	0	0	0	0	0	0	66.1	0	0	0	0	0	229.3	159.3	188.7	289.7	251.4	187	251.5	258.5	161.2	170.6	969.4	1131.1	872.9	1390.7	924.6	1371.6	1190.6	1041	1130	1280.3
day 14	0	0	0	0	0	0	0	0	0	0	20.2	22.4	36.8	37	104	21.3	45.7	41.3	55.8	20.1	542.8	256.9	352.1	559.4	336.2	479.7	417.2	612.2	353.3	351.1	1520.5	1675.7	1357		1475.8
day 16	0	0	0	0	0	0	0	0	0	0	65.5	71.4	137.8	108.4	237.3	78.5	122.2	120.6	118.4	50.1	844.6	566.3	564.2	966.1	668.5	703.7	868.3	967.1	636.5	511.6
day 18	11.5	0	0	0	0	0	0	0	0	0	233.2	186.4	243.2	209.8	395.9	180.8	273.5	264.2	247.7	191.8	1387.9	826.3	1033.1	1256.7	909.5	1134.9	1306.1	1400.2	1054.9	796.6
day 20	30.6	12.6	15	34.3	0	10.3	13.3	18.7	29.4	0	457.3	294.1	507.2	552.8	714.3	327.9	508.5	503.7	453.2	396.8	1753.4	1202.7			1396.3					1153.7
day 22	42.8	16.8	81.4	45.4	0	26.3	21.2	30.4	37.6	0	723.1	469.8	824.6	897.8	1086.2	606.7	871	894.1	718.2	692.3
day 24	60	50.4	161.3	62.6	0	42	81.6	66.3	91.7	0	1025.8	802.9	1262.8	1360.9	1431.4	1059.5	1273.6	1274.4	1126.3	1091.2
day 26	101.5	83.9	286.8	99.3	0	85.8	191.9	122.4	169	0	1306.4	1233.5
day 28	227.8	103	352.5	152.8	0	173.8	344.7	247.9	291.9	0
day 30	404.7	151.8	557.9	344.1	0	309.3	504.1	450.5	434.1	0
day 32	539.7	203.7	702	591.2	0	581.7	769.1	687	642.2	0
Fig. 1d
IR when tumor volume <100mm3
	WT 0Gy												WT 4Gy												WT 8Gy												WT 15Gy
day 0	0	0	0	0	0	0	0	0	0	0	0	0	0	0	0	0	0	0	0	0	0	0	0	0	0	0	0	0	0	0	0	0	0	0	0	0	0	0	0	0	0	0	0	0	0	0	0	0
day 2	0	0	0	0	0	0	0	0	0	0	0	0	0	0	0	0	0	0	0	0	0	0	0	0	0	0	0	0	0	0	0	0	0	0	0	0	0	0	0	0	0	0	0	0	0	0	0	0
day 4	0	0	0	0	0	0	0	0	0	0	0	0	0	0	0	0	0	0	0	0	0	0	0	0	0	0	0	0	0	0	0	0	0	0	0	0	0	0	0	0	0	0	0	0	0	0	0	0
day 6	0	0	0	0	0	0	11.8	0	0	0	0	0	0	0	0	0	0	0	0	0	0	0	0	0	0	0	0	0	0	0	0	0	0	0	0	0	0	0	0	0	0	0	0	0	0	0	0	0
day 8	31.6	0	0	25	11.2	42.8	95.7	0	35.7	20.4	25.1	16.5	65.1	14.1	10.2	26.1	79.2	11.9	73.6	44.5	0	14.6	49.5	5.6	16.8	49.8	88.8	19.6	55.6	73.9	24.1	79.3	66.8	38.2	44.9	46.8	67.2	79.6	59.8	39	41.3	98.3	97	24.8	87.8	41.9	61.2	11.3
day 10	101.1	36	47.3	122.1	89.8	135.7	166.9	23.9	67.7	85.8	55.6	63.3	62.4	7.2	6.5	41.9	55.7	72.4	58.2	6.2	13.6	17.4	32.4	61	12.2	66.8	74.5	89.4	30.1	31.8	53.6	29.6	61.8	66.8	49	74.7	42.6	37.2	27.6	41.8	19.2	50.8	33.5	20.2	33.2	32.1	38.3	17.7
day 12	193	108.6	120.3	280.4	235.2	297.2	367.6	107.2	168.4	253.7	216.4	194.8	68.6	53.6	41.4	54.3	78.1	58.2	21.7	23.8	77.7	29.8	56.5	54.7	0	37.4	91.7	69.1	38.3	65.4	48.5	88.4	66.9	83.3	89.2	63.4	12	15.9	0	23.1	0	85.3	84.4	78.6	88.6	40.2	39.7	17.3
day 14	332.5	272.7	257.6	436.5	384.6	448.5	526.8	265.7	300.6	501.3	464.5	334.4	51.7	106.2	197.7	142.4	99.7	116.5	136.4	90.2	244	180.3	107.4	155.2	0	24.4	39.3	47.2	26.3	88.1	80.2	82.5	64.7	97.7	81.1	47.3	0	0	0	0	0	96.3	69	65.7	36.9	49.4	15.4	16.4
day 16	713.9	467.3	566.8	868.5	611.4	938.3	910.4	686.7	627.1	897.5	874.6	686.4	105.2	315.4	339.6	348.2	298.6	479.1	403.1	265.4	569.5	435.4	255.1	377.7	0	114.5	71.9	40.9	88.2	57.9	90.8	92.1	43.5	74.1	89.5	78.1	0	0	0	0	0	96.4	61.5	20	73.1	45.2	89.9	42.1
day 18	908.1	788.2	919.2	1603.3	963.7	1506.7	1387.7	1065.3	1028.4	1203.6	1354.3	1152.7	211.2	631.5	804.4	668.8	639.4	745.8	801.8	519.7	868.5	792.5	661.5	652.6	0	200.5	194	125.2	210.1	162.4	176.7	145.4	163.1	164.8	280.6	212.9	0	0	0	0	0	71.4	97.8	37.8	24.7	91.3	54.1	49.2
day 20	1530.8	1069.5	1602.2		1403.9		1753.5	1543.7					593.5	1195.2	1338.7	1014.1	1040.3	1241.4	1106.8	941.1	1287.6	1046.8	1113.3	1152.1	0	601.9	408.1	392.9	552.8	476	483.4	429.9	389.3	329.3	586.1	318.7	0	0	0	0	0	157.8	109.6	101.1	169.1	119.5	126.5	149.1
day 22		1661.9			1976.4								825.1	1634.3	1776.4	1716.9	1463.6	1629.2	1698.6	1538.1	1795.1	1689.2	1488.1	1611.8	0	904.7	664.9	534.8	851.4	838.1	769.3	757.2	610.1	631.4	991.3	867.8	0	0	0	0	0	190.5	253.2	354.6	346.1	242.3	267.7	338.4
day 24																									0	1439.8	1044.9	1053.2	1322.6	1284.1	1131.8	1091.3	1110.6	1071.3	1355.8	1374.7	0	0	0	0	0	522	674.3	548.2	584.2	318.4	476.8	523.2
	Sirpα-/- 0Gy												Sirpα-/- 4Gy												Sirpα-/- 8Gy												Sirpα-/- 15Gy
day 0	0	0	0	0	0	0	0	0	0	0	0	0	0	0	0	0	0	0	0	0	0	0	0	0	0	0	0	0	0	0	0	0	0	0	0	0	0	0	0	0	0	0	0	0	0	0	0	0
day 2	0	0	0	0	0	0	0	0	0	0	0	0	0	0	0	0	0	0	0	0	0	0	0	0	0	0	0	0	0	0	0	0	0	0	0	0	0	0	0	0	0	0	0	0	0	0	0	0
day 4	0	0	0	0	0	0	0	0	0	0	0	0	0	0	0	0	0	0	0	0	0	0	0	0	0	0	0	0	0	0	0	0	0	0	0	0	0	0	0	0	0	0	0	0	0	0	0	0
day 6	0	0	0	17.6	0	0	0	0	0	0	0	0	0	0	0	0	0	0	0	0	0	0	0	0	0	0	0	0	0	0	0	0	0	0	0	0	0	0	0	0	0	0	0	0	0	0	0	0
day 8	0	11.1	35.7	53.1	0	0	0	0	10.8	9.6	13.3	15.5	74.9	12.5	85	33	91.9	51.4	79.4	84.3	90.7	69.1	94.6	49.5	79.3	36.9	74.2	42.8	7	31.6	59.5	70.5	63.5	74.7	96.3	35.3	12.1	24.8	47.6	85.2	88.7	49.5	97.8	34.3	12.5	33.8	62.6	71.4
day 10	35.8	75.5	102.6	169.1	24.8	88.3	19.2	17.3	52.1	26.9	78.8	68.8	34	22.4	28.5	35.3	90.6	70.1	42.1	67.3	97.7	48.8	70.6	44.2	42.6	11.5	37.1	29.6	31.9	18.6	11.3	38.7	49.3	29.8	30.3	14.8	35.8	36.9	25.7	23.7	16.5	21.6	49.3	34.9	49.3	34.1	14.1	33
day 12	129.1	193.3	256.3	363.1	117.5	192.2	133.3	101.1	192.2	186.5	261.2	201.3	42.7	30.9	45.5	15.1	56.4	21.5	17.1	60.5	83.2	45.4	60.9	0	16.4	18.5	1.9	15.4	18.8	18.3	3.8	8.7	7.1	16.3	18.7	8.5	40.8	30.8	0	0	0	0	56	0	53.8	0	0	0
day 14	259.3	337.1	762.7	770.7	329.5	538.7	322.7	218.3	390.5	381.2	657.3	478.9	18.2	12.2	0	0	30.8	0	0	40.5	22.7	0	60.6	0	0	0	0	0	0	0	0	0	0	0	0	0	26.3	22.3	0	0	0	0	29.7	0	17.1	0	0	0
day 16	513.5	983.7	1157.3	1262	653.3	803.5	682.3	459.8	672.2	600.6	1077.7	753.2	0	0	0	0	0	0	0	0	0	0	0	0	0	0	0	0	0	0	0	0	0	0	0	0	0	0	0	0	0	0	0	0	0	0	0	0
day 18	870.7	1396.7	1730.4	1897.5	1154.6	1095.7	1247.1	816.2	1046.4	1013.8	1435.2	1185.6	0	0	0	0	0	0	0	0	0	0	0	0	0	0	0	0	0	0	0	0	0	0	0	0	0	0	0	0	0	0	0	0	0	0	0	0
day 20	1534.3	1882.9			2089.5		2063.5	1241					0	0	0	0	0	0	0	0	0	0	0	0	0	0	0	0	0	0	0	0	0	0	0	0	0	0	0	0	0	0	0	0	0	0	0	0
day 22													0	0	0	0	0	0	0	0	0	0	0	0	0	0	0	0	0	0	0	0	0	0	0	0	0	0	0	0	0	0	0	0	0	0	0	0
day 24																									0	0	0	0	0	0	0	0	0	0	0	0	0	0	0	0	0	0	0	0	0	0	0	0
IR when tumor volume 100-400mm3
	WT 0Gy												WT 4Gy												WT 8Gy												WT 15Gy
day 0	0	0	0	0	0	0	0	0	0	0	0	0	0	0	0	0	0	0	0	0	0	0	0	0	0	0	0	0	0	0	0	0	0	0	0	0	0	0	0	0	0	0	0	0	0	0	0	0
day 2	0	0	0	0	0	0	0	0	0	0	0	0	0	0	0	0	0	0	0	0	0	0	0	0	0	0	0	0	0	0	0	0	0	0	0	0	0	0	0	0	0	0	0	0	0	0	0	0
day 4	0	0	0	0	0	0	0	0	0	0	0	0	0	0	0	0	0	0	0	0	0	0	0	0	0	0	0	0	0	0	0	0	0	0	0	0	0	0	0	0	0	0	0	0	0	0	0	0
day 6	0	0	0	0	0	0	0	0	0	0	0	0	14.3	0	0	12.1	0	0	0	0	0	0	0	0	0	0	0	0	0	0	0	0	0	0	0	0	0	0	0	0	0	0	0	0	0	0	0	0
day 8	56	0	20.2	17.5	11.1	25.3	52.4	81.1	40.3	65.3	35.5	20.1	82.5	17.7	60.5	39.6	16.9	66.2	18.1	41.1	44.2	12.1	52.7	74.5	0	15.2	19.8	23	26.8	0	15.8	53.8	64	27.6	0	39.2	0	26.4	63.1	0	21.4	33.7	0	0	57.2	48.7	11.1	73.6
day 10	142.6	49.8	47.6	40.6	46.6	58.3	64.5	94	85.4	113.8	68.6	53.2	176.5	61.4	109.1	94.7	95.2	67.3	72.7	60.4	60.5	77.2	61.7	80.4	29.6	84.3	47.2	39.1	0	19.3	92.6	165.2	171.3	102.4	63.7	115.1	97.4	57.6	82.9	94.3	71.8	84.3	86.6	64.5	92.2	74.8	65.2	134.3
day 12	328.2	173.5	172.8	204.8	226.1	171.3	198.5	168.4	201.4	266.2	197.1	179.3	291.6	248.8	229.8	203.1	154.5	229.2	272.2	214.2	228.6	165.1	150.2	222.2	113.8	196	156.4	163.4	127.4	135.2	190.8	316.7	316.2	234.2	180.5	286.4	250.2	278.9	193.5	213.2	167.7	179.1	203.1	194.8	253.1	184.8	224.2	277.8
day 14	859.4	356.2	446.3	497.9	621.2	416.1	681.1	359.6	434	538.5	414.7	387	447.8	563.1	355.6	349.3	394.7	290.3	422.8	319.6	595.8	412.9	284.9	343.1	348.4	309.7	207.2	452.5	191.6	557	476.6	562.7	623.5	423.4	362.4	543.1	313.3	236.4	335.8	171.2	333.2	214.4	174.5	327.5	275.6	207	297.2	306.3
day 16	1265.7	564.1	895.1	680.5	809.7	788.8	929.6	563.2	786.4	978.2	803.6	754.1	873.1	891.9	756.8	685.8	614.2	420.5	780.2	882.5	908.9	885.7	639.5	875.3	653.6	509.3	303.1	765.6	863.5	966.8	968.7	858.4	751.4	664.1	515.1	761.7	452.3	372.7	355.7	417.3	442.4	476.8	544.4	350.6	357.7	613.7	605.6	646.9
day 18	1756.7	1033.1	1109.4	1252.1	1200.5	1042.9	1437.6	974.1	1252.5	1333.1	1296.5	1070.2	1152.2	1134.7	1314.7	1169.9	914.7	969.1	1396.2	1172.1	1389.4	1370.9	1381.3	1257	844.3	781.3	514.3	1020.6	1377.4	1619.8	1608.8	1263.7	952.7	854.9	733.4	1011.7	868.4	795.1	670.2	696.1	965.4	633.4	635.7	932.6	987.8	981.1	691.7	801.2
day 20		1830.3						1645.1																	1210	1014.7	776.3	1539.3	1762.8			1662.3	1261.4	1120.1	841.5	1517.7	1326.3	1176.9	1355.2	1253	1388.8	955.6	1106	1327.1	1361.6	1088.7	1111.3	1245.3
day 22																									1681.9	1659.7	1203.8						1611.3	1605.1	1062.4	1803.6
day 24																											1671.6								1441.6
	Sirpα-/- 0Gy												Sirpα-/- 4Gy												Sirpα-/- 8Gy												Sirpα-/- 15Gy
day 0	0	0	0	0	0	0	0	0	0	0	0	0	0	0	0	0	0	0	0	0	0	0	0	0	0	0	0	0	0	0	0	0	0	0	0	0	0	0	0	0	0	0	0	0	0	0	0	0
day 2	0	0	0	0	0	0	0	0	0	0	0	0	0	0	0	0	0	0	0	0	0	0	0	0	0	0	0	0	0	0	0	0	0	0	0	0	0	0	0	0	0	0	0	0	0	0	0	0
day 4	0	0	0	0	0	0	0	0	0	0	0	0	0	0	0	0	0	0	0	0	0	0	0	0	0	0	0	0	0	0	0	0	0	0	0	0	0	0	0	0	0	0	0	0	0	0	0	0
day 6	0	0	0	0	0	0	0	0	0	0	0	0	0	0	0	0	0	0	0	0	0	0	0	0	0	0	0	0	0	0	0	0	25.3	0	0	0	0	0	0	0	0	0	0	0	0	0	0	0
day 8	56.7	25.9	0	11.7	18.7	45.8	19.6	25.2	25.5	59.6	35.7	67.6	42.7	62.4	54.1	62.8	18.3	19.5	36.7	26.7	45.3	0	0	0	0	0	43.4	0	0	39.1	0	0	123	49.4	44.2	11.9	0	24.2	40.5	55.1	50.4	38.2	65.5	42.2	71.4	62.2	0	0
day 10	142.5	91.8	59.5	85.8	46	81.4	93.8	71.5	70.4	95.5	137.3	119	135.3	153.8	168.3	176.1	101.3	90.6	61.3	92.5	100.6	79.4	94.7	50.7	74.1	79.4	152.1	40.3	58.3	103.7	51.3	46.5	224.5	186.3	119.4	97.8	70.3	75.7	95.1	69.4	57.3	51.4	94.1	70.4	92	53.9	54.2	64.5
day 12	328.7	219.4	160	185	233	251.6	194.3	178	199.6	239.5	278.5	262.4	287.5	276.1	352	333.1	223.6	247.6	216.9	204.8	161.9	265.5	169	151.6	183.6	204	308.7	163.2	166.8	220.6	152.2	151.6	405.5	349.8	277.3	201.4	244.2	216.2	228.2	224.3	231.6	190.6	198.1	182.3	228.1	241.2	241.2	222.3
day 14	859.9	521.8	317.4	401.2	428.8	361.6	634.1	512.5	395.7	407.8	532.4	404.2	172.9	188.9	135.3	180.1	226.9	202.5	269.6	254.6	158.2	209.9	265.7	197.1	230.4	264.9	400.4	121.2	126.2	275.6	175.8	140.2	456.5	193.4	269.2	310.6	160.4	247	248.1	229.8	237.8	225.4	218.6	195.8	123.3	234.2	138.8	183.5
day 16	1265.5	1053.2	673.1	823.7	671.7	876.1	933.3	843.8	780.3	857.5	982.5	775.4	144.9	115.5	195.3	69.4	189.9	175.4	152.8	233.5	239.2	274.3	218.4	243.4	233.8	202.6	257.2	53.7	22.1	159.8	78.8	166.1	402	180.7	187.1	184.2	167.5	214.1	179.8	249.3	224.5	184	156.6	232.8	241.4	208.7	229.9	233.5
day 18	1756.6	1700.4	1010.3	1030.2	1214.3	1121	1282.9	1135.6	1237.5	1326.3	1343.6	1288.7	114.7	65.7	178.4	43.3	176.6	125.5	200.2	186.2	120.2	101.2	126.7	138.1	119.6	96.9	203.5	0	0	52.6	0	14.8	247.3	46.9	103.6	142.1	99.8	84.3	93.1	111.9	99.7	98.5	87.5	140.2	125.3	107.4	142.3	90.1
day 20			1501.2	1472.6	1547.5	1581.8	1692.3	1760.3					89.1	0	125.9	32.7	153.2	87.5	139.4	145.4	50.1	131.4	271.1	60.8	0	0	76.6	0	0	0	0	0	150.7	0	0	11.9	18	38.6	76.5	24.6	0	57.7	0	19.8	111.8	90.8	47.5	45.8
day 22													72.7	0	82.2	30	116.4	134.5	188.7	73.9	0	208.6	256.5	0	0	0	0	0	0	0	0	0	75.3	0	0	0	0	0	0	0	0	0	0	0	64.4	21.6	0	0
day 24													52.1	0	0	21.3	70.2	244.6	273.1	0	0	327.4	457.3	0	0	0	0	0	0	0	0	0	0	0	0	0	0	0	0	0	0	0	0	0	0	0	0	0
IR when tumor volume 400-600mm3
	WT 0Gy												WT 4Gy												WT 8Gy												WT 15Gy
day 0	0	0	0	0	0	0	0	0	0	0	0	0	0	0	0	0	0	0	0	0	0	0	0	0	0	0	0	0	0	0	0	0	0	0	0	0	0	0	0	0	0	0	0	0	0	0	0	0
day 2	0	0	0	0	0	0	0	0	0	0	0	0	0	0	0	0	0	0	0	0	0	0	0	0	0	0	0	0	0	0	0	0	0	0	0	0	0	0	0	0	0	0	0	0	0	0	0	0
day 4	0	0	0	0	0	0	0	0	0	0	0	0	0	0	0	0	0	0	0	0	0	0	0	0	0	0	0	0	0	0	0	0	0	0	0	0	0	0	0	0	0	0	0	0	0	0	0	0
day 6	0	0	0	0	0	14.8	0	0	0	0	0	0	0	0	0	0	0	0	0	0	0	0	0	0	0	0	0	0	0	0	0	0	0	0	0	0	0	0	0	0	0	0	0	0	0	0	0	0
day 8	53.2	48.8	29.2	33.1	12.7	53.1	54.2	16.7	39.4	13.4	25.6	24.7	39.6	47.2	42.5	0	0	12.9	42.6	68.7	0	29.3	42.4	0	0	31.6	10.2	0	0	31.2	18.5	0	32.7	0	19.4	0	0	17.5	15	35.3	0	0	0	18.4	0	25.2	25.1	32.3
day 10	90.7	77.2	94.3	40.4	79.1	88.4	97.3	61.7	86.5	78.7	68.9	77.6	56.7	92.5	64.8	67.4	62.5	79.2	64	86.9	73.1	75.5	58.8	100.5	95.8	65.3	71.2	66.9	71.7	81.2	93.1	60.8	58.2	89.4	63.3	88.5	51.1	85.7	58.2	66	60.6	75.6	72.8	94.2	59.9	64.1	70.6	84.3
day 12	152.6	197.3	202.8	189.5	188.8	254.2	245.2	157	220.6	219.2	218.8	182.2	254.8	212.4	182	172.4	254.9	263.8	208.7	183.3	182.2	180.9	165.7	174.7	180.3	195.9	211.3	180.3	252.2	251.2	213.4	211.6	227.5	168.2	231.7	195.1	185.2	159.3	220.9	257.7	216.6	242.9	248.5	220.2	269.5	166.1	169.9	269.5
day 14	436.8	568.2	695.2	426.8	375.3	474	665.9	538.1	381.7	441.5	474.5	308.8	527.2	314.1	403.6	505.4	369.8	458.6	642.4	462.3	571.2	547.3	318.8	392.8	545.5	378.7	425.1	520.7	437.4	586.5	581.7	354.5	410.6	589.2	496.7	626.2	521.8	457.9	435.3	515.2	592.4	610.1	329.2	444	430.9	561.5	368.9	372.4
day 16	600.8	706.8	912.8	679.5	561.8	782.1	778.2	817.2	769.3	749.9	808.4	617.3	757.6	778.3	864.9	848.1	843.2	901.7	946.2	820.6	839.8	828.1	638.8	748.8	853.4	636.1	640.4	909.2	631.6	732.7	951.3	922.4	692.6	923.2	848.3	849.9	829.2	731	651.2	629.5	856.2	717.1	950.4	960.2	699.4	719.6	890.1	618.6
day 18	1151.3	1346.2	1152.1	1294.1	1057	1033.6	1338.1	1287.8	1683.5	1649.1	1619	1580.5	1042.2	1342	1200.5	1182.2	978.6	1200.3	1165.7	1120.4	1359.6	1354.9	1224.9	1017.8	1166.2	1081.4	1235.4	1382.2	1241.5	1153.6	1108.8	1312	1208.5	1088.7	1349	1088.7	1189.5	1009.3	1067.7	973.2	1224.4	1179.5	1068.5	1113.5	1258.9	1069	1079.7	1268.1
day 20	1526.1	1793.6	1713		1677.8	1521.7	1722.7	1753.4					1728.1	1436.1	1508.2	1678	1612	1571.7	1441.4	1667.6	1724.1		1748.2	1402.6	1574.6	1663.5	1774.8		1706.8	1784.1	1688.2	1692.9	1637.2	1405.7		1521.7	1406	1411		1584.5	1650.2	1782.5	1455.1	1728.7	1746.5	1645.6	1654.5	1605.4
day 22
day 24
	Sirpα-/- 0Gy												Sirpα-/- 4Gy												Sirpα-/- 8Gy												Sirpα-/- 15Gy
day 0	0	0	0	0	0	0	0	0	0	0	0	0	0	0	0	0	0	0	0	0	0	0	0	0	0	0	0	0	0	0	0	0	0	0	0	0	0	0	0	0	0	0	0	0	0	0	0	0
day 2	0	0	0	0	0	0	0	0	0	0	0	0	0	0	0	0	0	0	0	0	0	0	0	0	0	0	0	0	0	0	0	0	0	0	0	0	0	0	0	0	0	0	0	0	0	0	0	0
day 4	0	0	0	0	0	0	0	0	0	0	0	0	0	0	0	0	0	0	0	0	0	0	0	0	0	0	0	0	0	0	0	0	0	0	0	0	0	0	0	0	0	0	0	0	0	0	0	0
day 6	0	0	0	0	0	0	0	0	0	0	0	0	0	0	0	0	0	0	0	0	0	0	0	0	0	0	0	0	0	0	0	0	0	0	0	0	0	0	0	0	0	0	0	0	0	0	0	0
day 8	26	13.8	23.2	57.2	20.4	16.9	33.8	11.4	20.9	23.2	49.1	25	39.6	0	30.2	40.6	0	19.3	18.9	15.9	17.2	0	34.7	34.2	0	28.7	0	40.6	0	20.5	24.8	12.5	0	38.1	17.3	32.3	0	0	24.4	28.9	0	36.3	0	0	23.3	32.3	30.6	19.1
day 10	89.1	64.3	69.8	99.7	32.8	50.8	87.4	46.1	60.4	76.1	105.2	97.8	56.8	100.3	92.3	50	55.2	92.6	50.8	93	58.4	39.4	77.5	78.5	45.4	74.1	27.1	54.5	67.7	100.6	94.6	81.6	25.5	69.7	84.1	91.8	48.8	50.1	75.1	76.5	69.3	77.1	65.2	33.3	67.5	68.9	57.5	79.7
day 12	161.1	189.9	235.5	210.4	254.7	176.8	244.9	187.8	172.8	185.1	223.2	205.5	219.5	246.7	205.1	248.5	253.3	184.2	223.7	251.2	222.3	162.9	227.9	238	169.3	170.9	226.9	244.9	171.7	173.7	197.6	244	150.6	171.6	158.8	249.7	196.2	201.2	180.3	214.1	152.1	223.4	261.5	169.4	160.1	186.2	260.4	222.3
day 14	377.1	521.3	482.1	453.5	449.5	389	482.1	497.7	329.2	373.3	426.8	441.7	393.8	469.7	576.6	490.9	466.9	423.6	642.5	359.8	313.5	316.2	540.8	403.7	568.6	380.7	529.3	440.1	316.1	479.1	590.8	440.4	323.2	389.9	310.4	533.7	547.8	310.6	617.7	380.4	597.4	342.6	523.1	609.7	337.3	567.1	486.2	454.1
day 16	793.6	794.2	731.1	926.1	922.7	653.2	854.7	897.2	638.4	689.3	809.1	742.1	738.7	565.1	727.7	693.2	437.7	650.4	493.3	372.8	740.4	536	510.6	630.5	569.2	377.7	644	598.5	313	476.8	457.6	523.8	330.2	469.4	369.2	606.1	482.2	302.4	423.4	420.2	304.1	486.7	465.1	602.3	380.1	534.7	337.3	528.4
day 18	1120.2	1388.7	1243.1	1351.4	1442.5	977	1263	1357.8	1122.2	1090.8	1341	1169.6	540.4	804.6	585.6	777.6	895.1	543.1	785.5	597.7	603.2	740.5	601.6	892.2	601.4	347.7	742.7	466.3	257.2	741.1	493	625.1	275.1	566.4	331.9	528.7	508.6	321.5	607.5	447.5	352.3	334.1	610.2	397.2	286.9	611.7	392.4	553
day 20	1473.6	1483.8	1731	1716		1416.8							886	795.2	741	825.8	973.9	988.7	1099.8	1002.2	1182.1	782.8	960.8	1046.6	780.4	320.2	936.2	698.3	194.6	907.7	827.8	685.9	151.4	687.2	334.6	623.1	447.9	225.4	471.6	377.4	326.4	595.8	578.8	575	240.7	592.2	381	455.3
day 22													1158.6	1091.6	962.5	1047.1	1283.1	1159.5	1263.6	1341.5	1326.6	1068.6	1130.5	1319.2	830.2	274.3	1010.1	615.1	101.6	1132.2	1299.4	766.8	69.3	614.9	285.1	699.5	524.6	150.8	643.3	481.7	440.3	407.7	419.3	601.1	165.1	573.7	580.4	506.2
day 24													1355.3	1540	1426.1	1445.6		1659.8	1405.6	1549.8		1263	1470.6		1254.3		1521.4	753	11.9	1550.3	1627.4	1123.1	0	886.4	272	653	587.5	17.6	831.6	579.6	437.6	500.4	811.3	743.3	75.5	674.3	537.4	703.7
Fig.1e													Fig.1f
	WT					Sirpα-/-								TNFα (ng/ml)
Days	0Gy	4Gy	8Gy	15Gy	Days	0Gy	4Gy	8Gy	15Gy					WT									Sirpα-/-
20	1				20	1							-IR	76	53	49	88	67	53.5	66.1	74.3	60.9	73.9	54.8	68.2	66.7	93.6	70.5	60.1	71.4	80
21	1				20	1							24h	63.8	77.9	102.6	113.4	88.2	116.7	128.5	89.1	70.2	180.4	156.9	201.7	332.6	140.1	183.9	126.1	199.7	208.4
19	1				19	1							72h	103.3	112.9	81.7	96.5	99.1	126.4	119.1	86.3	95.1	224.9	448.7	320.2	301.3	260.5	161.2	178.6	240.3	260.1
17	1				19	1
21	1				18	1
18	1				20	1								IL-12 (ng/ml)
19	1				19	1								WT									Sirpα-/-
20	1				19	1							-IR	58	27.6	53.1	34.9	26.8	30.5	40	51.7	22.4	36.8	24.1	22.8	41.5	30	26.8	50.7	37.6	28.4
17	1				17	1							24h	45.7	61.4	77.3	62.5	60.1	62.4	53.9	40.4	57.1	131.1	118	122.6	141.6	150.3	119.1	86.3	70.5	123.1
19	1				17	1							72h	56.3	76.1	44.5	23.6	30.7	66.7	53	46.2	34.4	60.6	84.4	94.1	89.5	101.4	56.7	110.5	62.4	66.7
21	1				20	1
20	1				20	1
20	1				20	1								IL-1β (ng/ml)
22	1				20	1								WT									Sirpα-/-
21	1				20	1							-IR	66.6	42.7	83.9	35.5	40.6	43.1	53	61.4	50.7	48.3	40.4	33.6	50.4	30.9	70.5	49.1	58.7	66.4
21	1				19	1							24h	68.2	86.3	70.8	88.7	51.3	88.9	60.2	58.3	79.1	112.7	100.4	111.9	145.1	133.4	126.1	99.4	106.1	83.5
20	1				20	1							72h	61.7	81.1	77	66.5	54.1	70.4	60.8	66.9	82.1	66.2	84.2	99.6	77.2	90.9	60.7	58.9	70.3	80.4
19	1				19	1
19	1				17	1
20	1				17	1								IFNγ (ng/ml)
19	1				19	1								WT									Sirpα-/-
20	1				19	1							-IR	71.7	29.2	53.5	34.1	40.5	56.1	57.4	40.9	42.1	31.8	62.9	14.8	23.5	35.9	28.1	40.5	57	44.2
19	1				19	1							24h	61.5	116.1	82.8	74.3	66.2	68.5	70.2	88.6	62.1	178.1	152.7	173	122.9	181.7	133.4	168.7	101.5	136.7
19	1				22	1							72h	99.7	101.6	82.9	70.4	66.9	86.7	70.5	99.4	60.2	217.9	209.6	179.4	278.3	357.1	188.5	164.3	208.4	104.5
20	1				21	1
21	1				21	1
19	1				22	1
18	1				21	1							Fig.1g
20	1				20	1							Pan02
20	1				21	1								WT 0Gy										WT 8Gy
21	1				22	1							day 0	0	0	0	0	0	0	0	0	0	0	0	0	0	0	0	0	0	0	0	0
22	1				20	1							day 2	0	0	0	0	0	0	0	0	0	0	0	0	0	0	0	0	0	0	0	0
19	1				21	1							day 4	0	0	0	0	0	0	0	0	0	0	0	0	0	0	0	0	0	0	0	0
19	1				22	1							day 6	0	0	0	0	0	0	0	0	0	0	0	0	0	0	0	0	0	0	0	0
20	1				20	1							day 8	0	0	0	0	57	0	22.6	18.3	0	0	0	0	0	0	0	19.5	15.9	0	0	0
22	1				21	1							day 10	79	26	79	31	164	32.8	62.5	78.7	34.2	71.3	52.8	95.4	30.4	45.7	84.3	76.8	84.9	43.1	40.5	89.3
26		1			25		1						day 12	182	162	225	168	335	151.4	188.3	233.7	179.9	219.2	197.8	188.2	288.1	215.5	247.4	205.5	210.1	163.3	180.7	196.2
21		1			24		1						day 14	336	279	352	361	530	366.1	399.2	461.7	301.1	410.8	219.7	272.4	377.1	205.4	375.6	273.9	285.6	291.7	325	369.4
21		1			24		1						day 16	511	463	522	661	866	689.2	702.6	807.5	755.7	882.7	318.1	415.3	524.5	403.2	504.5	341.5	461.1	541.2	516.7	690.5
21		1			24		1						day 18	869	989	818	867	1200	1022	1140.5	1334.7	1052.6	1326.6	607.1	680.9	949.8	693.3	831.2	628.1	753.7	915.8	925.1	1002.1
22		1			23		1						day 20	1440	1540	1325	1213	1663	1643.9	1740.2		1598.8		964	1109.8	1328.6	974.3	1232.9	1085.5	1247.2	1450.2	1587.8	1415.5
21		1			24		1						day 22	1860		1679	1771							1424.1			1460.7		1508.6	1722.2
21		1			25		1						day 24
22		1			24		1
21		1			23		1						Pan02
21		1			25		1							Sirpα-/- 0Gy										Sirpα-/- 8Gy
22		1			24		1						day 0	0	0	0	0	0	0	0	0	0	0	0	0	0	0	0	0	0	0	0	0
21		1			23		1						day 2	0	0	0	0	0	0	0	0	0	0	0	0	0	0	0	0	0	0	0	0
21		1			180		0						day 4	0	0	0	0	0	0	0	0	0	0	0	0	0	0	0	0	0	0	0	0
21		1			180		0						day 6	0	0	0	0	0	0	0	0	0	0	0	0	0	0	0	0	0	0	0	0
20		1			180		0						day 8	0	0	16	0	0	0	0	35.5	0	15.1	0	0	0	0	15.3	33.6	22.8	0	0	33.7
21		1			180		0						day 10	17	39	106	49	38	24.8	47.5	95.3	11.2	90.7	59.9	97.5	54.8	81.9	119.2	158.4	97.9	86.8	39.8	125.6
24		1			180		0						day 12	129	195	251	163	161	194.7	191	257.2	179.8	259.3	172.4	282.8	168.2	210.9	270.2	300.2	254.4	245.8	204.9	323.7
24		1			40		1						day 14	413	366	403	472	327	393.2	413.9	571	418.5	528.4	154.4	215.8	146.3	215.7	320.8	240.5	236.7	227.8	249.8	304.4
20		1			44		1						day 16	871	575	757	651	753	610.9	723.2	966	778.5	874.6	73.9	204.4	121.6	152.8	235.2	209.1	194.5	152.1	147	251.9
21		1			180		0						day 18	1208	962	1073	997	1159	1119.4	1212.1	1481.5	1021.1	1233.3	0	98.3	68.5	61.9	151.6	141.7	80.1	50.6	140.4	114.6
20		1			180		0						day 20	1657	1410	1430	1466	1685	1554.5	1777.6		1519.3	1679.2	0	52.4	0	0	83.1	67.4	42.4	10.6	76.5	25.4
20		1			40		1						day 22		1802	1870	1702							0	0	0	0	10.5	0	0	0	0	0
20		1			38		1						day 24											0	0	0	0	0	0	0	0	0	0
21		1			180		0
19		1			180		0
21		1			180		0						KPC
20		1			180		0							WT 0Gy										WT 8Gy
19		1			180		0						day 0	0	0	0	0	0	0	0	0	0	0	0	0	0	0	0	0	0	0	0	0
19		1			180		0						day 2	0	0	0	0	0	0	0	0	0	0	0	0	0	0	0	0	0	0	0	0
20		1			180		0						day 4	0	0	0	0	0	0	0	0	0	0	0	0	0	0	0	0	0	0	0	0
21		1			180		0						day 6	0	0	0	0	0	0	0	0	0	0	0	0	0	0	0	0	0	0	0	0
19		1			180		0						day 8	0	0	0	0	0	0	0	0	0	0	0	0	0	0	0	0	0	0	0	0
19		1			180		0						day 10	0	0	0	0	0	0	0	0	0	0	0	0	0	0	0	0	0	0	0	0
19		1			180		0						day 12	0	0	0	0	0	0	0	0	0	0	0	0	0	0	0	0	0	0	0	0
19		1			180		0						day 14	15.3	35.5	0	0	26.8	0	38.8	0	10.6	29.6	0	21.8	40.1	11.8	59.5	0	81.3	0	0	20.4
21		1			180		0						day 16	61.7	96.9	43.4	49.4	44.7	53.9	88.7	35.4	75.6	74.6	47.9	107.9	69.9	65.2	88	71.1	131.3	42.6	68.9	76.8
180			0		28			1					day 18	201	257.3	203.9	165.3	211.8	188.7	225.3	174.8	269.8	203.7	166.7	292.1	235.8	210.4	201.4	211.2	277.5	181.2	194.1	172.4
24			1		63			1					day 20	419.6	393	367	306.3	413.5	342.1	436.7	371.2	468.4	373.7	221.4	277	231.7	224.8	222.8	235.4	381.1	245.3	217.3	295.6
26			1		26			1					day 22	784.7	674.6	763.5	695.2	827.6	688.4	739.1	607.3	727.9	722.3	426.5	494.7	380.6	348.6	417.8	393.2	607.3	417.5	474.2	581.7
26			1		38			1					day 24	980.5	1010.5	1181.5	1028.8	1316.2	1002.6	1088.8	1168.1	1161.7	1327.8	836.5	891.4	787.9	684.5	859.4	769.8	1109.6	864.5	910.3	1034.2
25			1		180			0					day 26	1465.8	1534.1	1810.7	1523.6	1513.4	1544.6	1635.1	1656.2	1700.6		1201.7	1349.6	1003.2	1163.7	1301.5	1233.3	1549.7	1337.5	1418.6	1564.8
25			1		26			1					day28											1620.2		1558.4	1513.7	1750.8	1772.1
26			1		25			1
26			1		28			1					KPC
26			1		180			0						Sirpα-/- 0Gy										Sirpα-/- 8Gy
26			1		32			1					day 0	0	0	0	0	0	0	0	0	0	0	0	0	0	0	0	0	0	0	0	0
25			1		60			1					day 2	0	0	0	0	0	0	0	0	0	0	0	0	0	0	0	0	0	0	0	0
24			1		40			1					day 4	0	0	0	0	0	0	0	0	0	0	0	0	0	0	0	0	0	0	0	0
21			1		180			0					day 6	0	0	0	0	0	0	0	0	0	0	0	0	0	0	0	0	0	0	0	0
21			1		180			0					day 8	0	0	0	0	0	0	0	0	0	0	0	0	0	0	0	0	0	0	0	0
23			1		180			0					day 10	0	0	0	0	0	0	0	0	0	0	0	0	0	0	0	0	0	0	0	0
20			1		180			0					day 12	0	0	0	0	0	0	0	0	0	0	0	0	0	0	0	23.6	0	0	0	0
19			1		180			0					day 14	22.1	12.1	0	0	35.4	25.1	31.5	36.1	71.6	0	0	0	0	0	0	88.6	59.7	47.3	0	23.2
17			1		180			0					day 16	87.2	71.2	32.1	77.5	89.9	90.3	59	65.7	119.1	33.5	56.1	32.8	14	89.5	33.8	126.3	133.3	141.7	89.8	114.3
17			1		180			0					day 18	181.3	202.2	155.4	254.3	232.2	194.9	216.7	180.6	280.8	186.1	208.1	185.7	163.6	202.9	176.3	303.1	322	339.8	260.4	284.7
19			1		180			0					day 20	372.8	418.8	307.6	461.6	431.9	347	417.7	419.5	503.3	398.2	184.6	202.1	114.9	214.5	180.8	310.8	279.6	359.7	201.5	230.4
21			1		180			0					day 22	632.2	875.3	698.6	926.7	775.4	523.4	741.7	710.3	898.5	727.8	88.8	175.1	58.8	115.9	188.4	207.2	204.6	211.2	126.2	100.5
21			1		180			0					day 24	1003.6	1280.6	1181.6	1489.8	1170.6	1088.8	1398.3	1108.1	1284.6	1140.4	0	62.6	0	0	102.3	110.3	141.6	160.5	74.7	39.7
25			1		180			0					day 26	1645.2	1705.9	1621.2	1766.4	1482.8	1415.5		1547.7	1626.4	1656.3	0	0	0	0	22.3	36	35.3	29.7	0	0
20			1		180			0					day 28											0	0	0	0	0	0	0	29.6	0	0
20			1		180			0
19			1		180			0
19			1		180			0
19			1		180			0
19			1		180			0
19			1		180			0
19			1		180			0
19			1		180			0
19			1		180			0
21			1		180			0
19			1		180			0
20			1		180			0
180				0	180				0
180				0	180				0
180				0	32				1
180				0	41				1
180				0	42				1
49				1	40				1
40				1	36				1
47				1	38				1
44				1	180				0
58				1	40				1
52				1	48				1
46				1	37				1
21				1	180				0
22				1	180				0
21				1	180				0
21				1	180				0
21				1	180				0
23				1	180				0
21				1	180				0
21				1	180				0
21				1	180				0
23				1	180				0
22				1	180				0
22				1	180				0
21				1	180				0
21				1	180				0
20				1	180				0
20				1	180				0
19				1	180				0
19				1	180				0
21				1	180				0
19				1	180				0
19				1	180				0
19				1	180				0
19				1	180				0
19				1	180				0

## Sheet: Fig.2
Fig.2b				Fig.2c
Ctl.	Cl2MDP	CSF1R			Sirpα-/- no IR									Sirpα-/- IR									Sirpα-/- + Cl2MDP									Sirpα-/- + αCSF1R
39.5	8.3	7.5		day 0	0	0	0	0	0	0	0	0	0	0	0	0	0	0	0	0	0	0	0	0	0	0	0	0	0	0	0	0	0	0	0	0	0	0	0	0
31.4	6.6	18.2		day 2	0	0	0	0	0	0	0	0	0	0	0	0	0	0	0	0	0	0	0	0	0	0	0	0	0	0	0	0	0	0	0	0	0	0	0	0
47.9	16.4	15.9		day 4	0	0	0	0	0	0	0	0	0	0	0	0	0	0	0	0	0	0	0	0	0	0	0	0	0	0	0	0	0	0	0	0	0	0	0	0
32.7	11.7	12.7		day 6	0	0	0	0	0	0	0	0	0	0	0	0	0	0	0	0	0	0	0	0	0	0	0	0	0	0	0	0	0	0	0	0	0	0	0	0
46.1	13.5	16.2		day 8	22.4	12.7	18.3	43.2	52.9	0	0	53.7	24.7	31.1	11.4	0	16.3	0	12.2	8.4	17.7	15.3	12.7	26.5	0	0	17	10.4	23.3	0	14.2	0	0	31.7	24.7	10.5	18.3	12.4	17.1	11.5
40.5	15.3	10.7		day 10	72.9	63.8	59.3	88.3	95.9	31.3	54.2	90.2	60.5	79.6	83.9	61.7	62.5	53.4	85.7	53.7	64.9	67.5	113.7	88	22.5	68.2	83.4	56.8	90.4	58.4	73.8	71.9	45.4	91.8	60.1	36.4	72.3	87.7	56.7	35.6
				day 12	221.1	256.8	233.2	188.3	234.4	175.7	226.8	243.2	171	221.5	228.1	243.3	185.7	196.5	227.9	165.4	217.4	192.5	255.1	231.5	199	176.9	235.1	214.7	281.2	200.1	189.1	213.1	241.1	237.4	200	185.6	171.7	244.1	191.6	168.7
				day 14	466.4	580.8	369.3	356.2	422.6	289.4	444.2	548.3	311.3	203.7	256.1	202.6	232.2	216.8	190.4	189.9	183.5	187.6	307.4	266.2	226.1	183.6	244.4	235.5	302	289.1	287.2	254	445.3	285.7	225.6	189.4	206.3	251.6	255.8	294.4
				day 16	690.5	750.2	559.7	636.8	738	536.4	823.2	989.2	626	181.2	202.3	171.4	195.7	156.5	135.6	156.5	111.4	55.2	359.9	353.1	339.1	254.5	287.8	236.5	331.4	406.1	590.4	307.1	617.8	308.1	269	291.2	261.9	264.1	424.1	657.2
				day 18	969.2	1012.3	780.5	1026.4	1129.4	905.3	1334.2	1414.2	1027.6	128.1	178.4	88	136.3	82.5	51.3	102.4	47.1	0	451.5	471.7	541.4	375.6	420.2	380.2	432.6	767.3	812.4	552.4	823.2	608.6	449.8	516.9	530.1	411.5	708.5	972.3
				day 20	1339.2	1456.8	1037.3	1583.2	1770.8	1482.8	1772.5		1635.4	76.8	73.1	0	65.8	0	0	53.5	0	0	688.2	703.8	795.7	438.6	542.4	628.2	673.3	1073.3	1195.4	788.5	1101.8	931.6	812.1	868.7	952.1	743.8	1021.2	1486.6
				day 22	1805.2		1560							32.9	0	0	0	0	0	0	0	0	1026.7	1012.2	1099.7	665.3	851.6	919.5	981.6	1597.6	1676.9	925.5	1345.4	1356.1	1394.1	1446.9	1470.9	1128.5	1534.1
				day 24										0	0	0	0	0	0	0	0	0	1560.4	1433.1	1426.5	1098.2	1356.1	1491.8	1484.4			1207.4	1578.8	1763.4	1746.8			1505.4
				day 26										0	0	0	0	0	0	0	0	0		1899.6	1887.7	1554						1688.8
Fig.2e
	No treat.										1x 8Gy										1x i.t. WT BMDM + 8Gy										1x i.t. Sirpα-/- BMDM + 8Gy													Sirpα-/- BMDM/mm3			WT BMDM/mm3
day 0	0	0	0	0	0	0	0	0	0	0	0	0	0	0	0	0	0	0	0	0	0	0	0	0	0	0	0	0	0	0	0	0	0	0	0	0	0	0	0	0		Days	Ctl. IR only	0.2x104	0.5x104	1x104	1x104
day 2	0	0	0	0	0	0	0	0	0	0	0	0	0	0	0	0	0	0	0	0	0	0	0	0	0	0	0	0	0	0	0	0	0	0	0	0	0	0	0	0		24	1
day 4	0	0	0	0	0	0	0	0	0	0	0	0	0	0	0	0	0	0	0	0	0	0	0	0	0	0	0	0	0	0	0	0	0	0	0	0	0	0	0	0		23	1
day 6	0	0	0	0	0	0	0	0	0	0	0	0	0	0	0	0	0	0	0	0	0	0	0	0	0	0	0	0	0	0	0	0	0	0	0	0	0	0	0	0		22	1
day 8	0	16.5	0	18.5	11.4	22.7	17.8	26.7	15.2	18.5	0	21.3	0	37.3	16.2	39.8	19.5	28.1	20.8	36.1	0	0	22	31	26	13.8	22.2	16.3	27	19.6	0	23	11	43	0	37	0	16.7	0	40.4		23	1
day 10	87.7	76.1	31.7	35.8	23.4	81.8	73.4	57	75.1	84.5	69.3	51.4	40.8	109.3	46.6	81.8	76.4	54.5	88.1	74.5	50	45	78	80	100	79.2	90.4	37.3	85.1	54.4	33	82	87	74	60	88	29.1	79.1	30.2	97.7		20	1
day 12	230.9	235.1	154.2	189.3	164.9	201.6	189.1	195.8	194.2	205.4	213	181.4	161.6	271.3	176.9	235.6	217.4	231.2	228.9	196.9	182	221	256	193	211	232.6	219.1	192.8	189.5	172.5	225	181	207	220	195	223	189.3	198.8	228.2	253.5		23	1
day 14	557.2	603.5	311.5	449.5	311.6	430.7	291.5	424.1	357.2	483.3	474.3	339.9	318.4	389.5	281.6	385.1	400.6	405.5	325.1	288.2	297	402	483	304	351	292.1	287.8	282.7	235.3	245.1	175	166	224	252	198	212	235.8	176	209.2	195.7		22	1
day 16	863.2	911.9	542.8	712.2	643.7	852.2	616.3	708.3	672.1	722.9	612	519.3	574	531.7	425.2	578.4	654.4	721	530.5	492.7	408	617	669	492	522	436.7	400.1	569.2	418.2	361.1	159	153	185	228	161	237	249.3	92.9	187.5	183.8		25	1
day 18	1268.3	1326.2	937.6	1094.2	1028.8	1370.5	1068.1	1121.4	1086.2	1165.8	974	806.7	846.3	922	744.1	853.6	919.7	1086.7	867.2	761.7	667	782	843	694	711	759.3	811.6	950.8	702.7	678.7	106	171	188	145	179	259	297.6	156.4	91.5	202.3		23	1
day 20			1375.4	1508.2	1693.6	1646.7	1405.1	1694.3	1446.3	1537.8	1324.4	1266	1130.1	1424.5	1171.4	1244	1390.6	1467.7	1228.2	1164.5	962	1113	1212	988	963	1269.6	1222.9	1439.7	1198.2	952.4	88	209	206	155	204	248	268.6	203.8	271.6	260.2		24	1
day 22																					1330	1678	1780	1415	1667				1604.4	1320.6	26	212	236	177	253	278	300.6	309.2	378.5	258.5		23	1
day 24																															0	233	256	203	332	311	436.7	500.1	469.2	255.2		59		1
day 26																															0	261	281	212	377	353	624.6	762.3	546.7	318.2		180		0
day 28																															0	306	346	235	431	401	881.1	874.5	684.2	468.4		41		0
day 30																															0	360	385	300	500	460	1100.1	1269.3	918.2	656.6		40		1
																																										52		1
																																										68		1
	No treat.										2x 8Gy										2x i.t. WT BMDM + 8Gy										2x i.t. Sirpα-/- BMDM + 8Gy											180		0
day 0	0	0	0	0	0	0	0	0	0	0	0	0	0	0	0	0	0	0	0	0	0	0	0	0	0	0	0	0	0	0	0	0	0	0	0	0	0	0	0	0		180		0
day 2	0	0	0	0	0	0	0	0	0	0	0	0	0	0	0	0	0	0	0	0	0	0	0	0	0	0	0	0	0	0	0	0	0	0	0	0	0	0	0	0		50		1
day 4	0	0	0	0	0	0	0	0	0	0	0	0	0	0	0	0	0	0	0	0	0	0	0	0	0	0	0	0	0	0	0	0	0	0	0	0	0	0	0	0		58		1
day 6	0	0	0	0	0	0	0	0	0	0	0	0	0	0	0	0	0	0	0	0	0	0	0	0	0	0	0	0	0	0	0	0	0	0	0	0	0	0	0	0		55			1
day 8	0	25.5	0	18.2	28.3	35.6	21.3	0	0	19.3	0	34.7	0	29.1	66.5	64.9	0	22.8	17.5	25.1	31	21	0	18	45	25.3	10.8	36.1	17.7	34.6	0	28	52	15	22	0	0	36.5	17.6	34.5		60			1
day 10	36.5	77.1	71.3	86.1	88.2	52.8	84.9	34.8	36.3	75.9	57.7	56.4	89	77.5	146.1	103.5	42.5	64.6	59.5	81.1	67	40	59	60	92	73.1	66.8	87.8	70.7	55.9	47	45	87	49	40	34.1	45.7	63.3	44.9	87.7		180			0
day 12	164.7	208.7	245.8	193.5	247.7	227.1	180	213.1	108.7	179.4	164.2	225.8	180.1	189.5	284.5	235.3	91.5	187.6	168.8	246	201	199	247	186	226	207.4	152.2	235.3	219.7	180.1	194	252	205	214	231	215.1	218.7	191.4	165.3	228.2		81			1
day 14	319.6	573.5	485.8	392.4	427.4	463.2	313.3	460.7	229.3	308.5	279.4	356.9	283.7	271.9	421.5	262.2	259.8	256.9	236.7	268.5	293	257	312	253	307	253.2	201.4	286.1	285	219.7	196	303	168	144	254	211.1	200.7	223.3	169.2	215.7		180			0
day 16	721.3	985.1	737.2	650.4	715.4	858.5	609.9	801.5	410.6	544.6	309.5	489.2	412.1	424.6	470.3	339.4	340.5	290.8	444.5	290	421	314	411	362	328	279.6	300.9	377.4	363.8	392.2	177	208	18	65	202	160.2	124.1	157.8	175.4	179.1		180			0
day 18	1105.1	1247.8	1113.6	1088.4	1274.8	1304.1	944.3	1299.7	794.6	896.8	410.5	554.9	629.4	510.7	646.1	507.6	448.6	436.6	694.2	452.3	688	488	568	485	461	511.3	421.2	624.5	436.3	584.1	121	156	0	14	184	103.2	88.4	65.4	126.9	105.2		180			0
day 20	1533.4	1591.2	1536.7	1503.1	1627.7	1596.1	1436.7	1613.1	1192.5	1320.6	673.1	813.9	802.6	842.3	962.7	732.5	719.1	768.7	940.8	816.3	922	673	790	696	599	822.6	671.9	933.5	534.9	740.7	53	99	0	0	101	34.8	0	0	24.2	87.7		68			1
day 22											946.1	1208.4	1259.2	1394.1	1419.5	1077.8	1094.6	1088.6	1300.7	1129.2	1420	898	1055	933	886	1278.7	956.1	1467.2	765.2	1056.1	0	27	0	0	33	0	0	0	0	22.4		180			0
day 24											1335.2						1584.7				1988	1340	1557	1413	1263		1439.3		1161.6	1539.1	0	0	0	0	0	0	0	0	0	0		77			1
day 26																															0	0	0	0	0	0	0	0	0	0		180				0
day 28																															0	0	0	0	0	0	0	0	0	0		180				0
day 30																															0	0	0	0	0	0	0	0	0	0		180				0
																																										180				0
																																										180				0
Fig.2f																																										180				0
	i.v. GFP+ BMDM																																									180				0
	WT BMDM									Sirpα-/- BMDM																																180				0
0.1x107	3.6	8.2	15.1	7.3	10.5	11.2	15.9	14.1	9.2	11.6	15.3	6.2	12.6	7.5	5.1	18.2	10.7	11.5																								180				0
0.5x107	12.4	24.1	8.5	22.6	17.2	16.4	26.5	16	18.2	23.5	18.9	9.4	17	17.3	20.3	18.9	16.1	25.4																								180				0
1x107	28.4	22.1	42.5	31.7	40.1	46.4	40.8	44.5	55.1	46.7	35	29.5	30.7	42.2	56.4	43.4	36.9	46.1																								26					1
																																										28					1
																																										24					1
Fig.2g																																										25					1
	2x i.v. WT BMDM + 8Gy									2x i.v. Sirpα-/- BMDM + 8Gy																																26					1
day 0	0	0	0	0	0	0	0	0	0	0	0	0	0	0	0	0	0	0																								22					1
day 2	0	0	0	0	0	0	0	0	0	0	0	0	0	0	0	0	0	0																								21					1
day 4	0	0	0	0	0	0	0	0	0	0	0	0	0	0	0	0	0	0																								22					1
day 6	0	0	0	0	0	0	0	0	0	0	0	0	0	0	0	0	0	0																								23					1
day 8	0	22.1	0	18.6	0	15.5	17.7	36.3	42.1	0	0	53.9	17.3	20.2	32.1	11.6	24	18.9																								26					1
day 10	26.7	89.2	15.5	79.5	56.9	95.7	87.6	62.1	79.4	61.3	71.7	80.4	68.8	82.4	81.2	63.7	57.9	59.3
day 12	175.3	254.7	156.8	242.7	216.6	264.8	171.5	204.6	183.2	188.1	220.8	178.3	270.1	262.3	254.5	162.5	197.8	234.8
day 14	213.3	356.4	212.3	363.5	371.4	404.7	332.3	367.9	295.5	200.1	210.6	155.6	256.5	269.4	192.8	284.3	169.5	206.7
day 16	305.9	402.9	338.5	395.6	374.8	311.9	405.5	413.2	408.7	154.8	176	106.1	191.6	157.3	145.4	218.4	152	181.5
day 18	443.6	577.1	531.5	567.2	685.1	557.1	615	676.6	707.5	51.9	115.6	64.9	108	64.1	104.4	161.6	87.7	113.3
day 20	722.2	874.1	896.3	754.6	871.2	813.1	974.4	900.5	1155.1	0	62.1	0	51.7	25.5	80.7	62.1	21.4	36.8
day 22	926.5	1047.8	1266.7	1087.1	1176.3	1363.5	1454.6	1467.2	1581.2	0	27.8	0	0	0	34.1	0	0	0
day 24										0	0	0	0	0	0	0	0	0
day 26										0	0	0	0	0	0	0	0	0
day 28										0	0	0	0	0	0	0	0	0
day 30										0	0	0	0	0	0	0	0	0

## Sheet: Fig.3
Fig.3b
WT	CD45- non-leukocyte																CD45+CD11b- lymphocyte
-IR	67404	60802	67846	51935	43882	48573	43924	62309	45155	59177	51263	49654	53477	58600	60763	53257	4766	2731	5420	3814	5431	3237	3240	5632	3037	2460	2555	2446	2807	2947	4733	3943
d1	54710	50885	46417	53116	55701	58940	35576	53146	55659	38745	61408	54305	49977	52023	53016	51516	4576	2755	2087	4780	4972	4561	4711	4633	3702	2244	4463	4437	2883	2265	4032	4010
d3	45584	47267	54576	53103	54668	45856	52373	49869	48991	46900	58161	57969	53271	58733	59445	49834	3694	4148	5757	2647	4203	2647	4110	2096	2164	4027	5205	3914	3650	3869	5321	3702
d6	67907	52739	56176	65197	61209	48308	51536	43313	43277	45271	58519	59632	50065	47263	54773	57347	6154	3077	2961	6513	4226	3954	4732	4154	5890	3452	4008	2640	2431	3214	2870	2784
Sirpα-/-	CD45- non-leukocyte																CD45+CD11b- lymphocyte
-IR	53129	58220	54600	51611	52210	50035	47389	58114	60787	66602	55630	61898	46632	40297	50581	58912	4185	3613	4355	3318	3588	4128	3975	3653	3717	2830	6342	2554	3570	2400	2264	2809
d1	43575	35034	38642	44847	50979	44141	53783	42909	41305	41518	50267	55231	31644	50617	48696	45531	8799	8988	7375	6486	6791	12837	5538	7466	8281	6490	8831	12658	10074	8542	10748	7205
d3	30113	25590	40790	24737	31982	23186	15107	24240	25195	36566	35567	46671	18662	26241	30061	33369	4261	8581	19058	22826	14180	7489	22931	23621	27001	18996	17932	9886	23299	24428	16064	17655
d6	19058	21182	18175	20933	16034	20256	23165	14966	20213	11464	17341	18053	15569	13147	25231	17656	19544	26108	24922	29886	33450	21190	29342	24822	31860	37462	24443	34559	25285	24142	34462	24448
	WT						Sirpα-/-
	Macrophage		Monocyte		PMN		Macrophage		Monocyte		PMN
	Mean	SE	Mean	SE	Mean	SE	Mean	SE	Mean	SE	Mean	SE
-IR	4463.09	251.998	2976.23	125.101	884.73	65.7015	3900.74	155.82	2629.1	168.135	899.875	101.691
d1	4381.85	172.191	3916.12	184.706	1253.91	113.977	2459.03	107.58	2699.38	187.591	1955.44	304.04
d3	3587.01	256.573	6555.24	333.219	1162.34	82.3724	1992.76	271.125	2142.36	226.739	4115.47	402.452
d6	3849.89	197.224	4875.41	262.798	1177.75	71.2651	1818.7	209.408	2665.19	284.803	1844.88	212.543
Fig.3f
	Tumor GFP-M (%)
0h	38.1	42.9	50.6	45.7	39.2	46.4	49.2	51.9	39.8
3h	32.7	45.1	45.1	39.5	41.4	40.3	42.6	40.1	34.8
18h	2.5	6.6	11.5	8.4	6.2	10.4	7.4	6.6	10.9
Fig.3g
	Endogenous Sirpα+ MØ		Infused Sirpα-/- MØ
	Mean	SE	Mean	SE
-IR	4104.94	245.054	3790.02	173.505
6h	4155.57	256.713	3307.65	195.658
12h	3925.47	159.461	3129.51	187.158
24h	4237.47	229.648	894.87	96.4969

## Sheet: Fig.4
Fig.4a
	WT TME
	F4/80+ MØ		Ly6Chigh monocyte		Ly6G+ PMN		CD11c+F4/80- DC		CD8+ Tc		CD4+ Th		NK1.1+ NK		CD19+ B cell
	Mean	SE	Mean	SE	Mean	SE	Mean	SE	Mean	SE	Mean	SE	Mean	SE	Mean	SE
-IR	38.4985	3.19517	24.9796	1.07198	7.19005	0.787761	3.47	0.396232	6	0.566558	4.24	0.566383	7.1	0.71059	3.06667	0.163299
8Gy, d1	31.9983	2.70119	26.9926	1.30701	9.49556	1.42904	2.06667	0.332666	11.2	0.662953	4.2	0.378431	5	0.136423	3.8	0.344265
8Gy, d3	21.885	1.91407	40.7742	2.20951	7.15641	0.73874	1.8	0.23094	6.52143	0.644925	3.9	0.399073	5.7	0.316228	3.66667	0.355903
8Gy, d6	27.7506	1.7988	35.1853	1.95661	8.85349	0.521504	2.15	0.344964	6.7	0.588994	4.3	0.316228	6.5	0.360041	2.72727	0.33635
	Sirpα-/- TME
	F4/80+ MØ		Ly6Chigh monocyte		Ly6G+ PMN		CD11c+F4/80- DC		CD8+ Tc		CD4+ Th		NK1.1+ NK		CD19+ B cell
	Mean	SE	Mean	SE	Mean	SE	Mean	SE	Mean	SE	Mean	SE	Mean	SE	Mean	SE
-IR	36.815	1.96552	24.5394	1.71813	8.67526	1.25572	3.13333	0.432049	10.309	1.01939	4.45003	0.383476	6.38552	0.486556	3.33333	0.382971
8Gy, d1	15.8765	1.15267	17.8129	2.19774	12.7075	3.08726	1.90167	0.279315	35.9	2.82445	3.28	0.469515	5.95	0.474342	3.4	0.384579
8Gy, d3	8.42074	1.2645	9.487	0.561296	18.945	4.23526	0.833333	0.10328	40.18	6.27093	2.516	0.340353	9.28	1.30392	2.724	0.339496
8Gy, d6	4.9983	0.62647	7.79474	1.35438	5.72887	1.05694	0.716667	0.147196	60.0151	1.99352	2.2	0.140546	9.84286	0.904191	1.6	0.233069
Fig.4d
Granzyme B+/mg tumor
WT, -IR	5.3	16.2	10.1	51.2	29.4	18	47.2	39	33.8	15	78.3	22.6	101.9	88.2	87.4	126.1
SIRPα-/-, -IR	127.8	281.9	118	137.5	172	237.2	124.8	112	127	229.3	153.9	166.7	250.5	262.1	144.9	108.3
WT, +IR	150.6	143.1	294.2	136.6	123	223	116.9	116.4	140.5	26.7	265.9	125.9	145.1	114.1	119.5	163.9
SIRPα-/-, +IR	2874.5	3044.3	4248	5124.5	6146.6	3301.5	2291.3	1862.4	2286.8	3376.8	5084.9	4420.6	2293.7	1306.8	2021.6	4414.3	2612.4	2983.8	8924.1	9252.9	11118.6	8883.9	12015.9	14207.4	11709.9
p15E+/mg tumor
WT, -IR	0	16.2	10.1	10.2	73.6	0	28.3	9.8	33.8	156.9	173.1	83.9	146.1	136.4	118.2	233.9
SIRPα-/-, -IR	166.8	270.1	175.7	258.8	539.9	71.6	78.7	110	148.5	177.3	68.1	91.2	154.5	91.4	102.8	66.5
WT, +IR	106.2	75.4	329.8	281.7	321.5	187.5	129.8	114.8	318.6	165.2	576.9	81.5	52.3	121.5	170.5	63.6
SIRPα-/-, +IR	4289.2	2286.1	3027.3	3614.6	3239.8	2153.8	4055.9	1314	1372.5	3062.8	3113.4	1707.3	4517.8	2163	1882.2	4843.2	2726.8	2160.7	6026.2	8035.5	5861.7	10287.5	11661.2	9824.4	7057.5
Fig.4f											Fig.4g
CD8+/mg tumor
8Gy	1027.3	546.2	719.2	825.4	1311.5	1028.7	1368.2	896.2	987.6				1:1									4:1									10:1
8Gy + i.t. Sirpα-/-M	12124.5	11752.4	8814.2	9119.9	6852.6	4026.1	5087.3	7862.2	8082.4		Ctl		0.1	1.3	0.2	0.1	0.2	0.3	0.4	0.4	0.1	0.2	0.4	0.3	0.7	0.6	0.2	0.4	0.5	0.3	0.3	0.4	0.3	0.2	0.6	0.7	0.4	0.5	0.6
8Gy + i.v. Sirpα-/-M	7996.2	12255.5	9606.8	5463.7	13101.5	8963.8	9521.7	6284.6	8026.3		WT 6h		2.2	1.7	1	3.5	1.7	2.1	1.6	1.9	3.2	1.4	2.1	2.8	1.4	1.6	0.5	2.7	1.6	3.8	2.1	5.5	2.4	4.9	6.1	7.2	2	3.5	4.3
											WT 24h		1.9	1.6	1.8	2.6	3.1	4.4	2.5	4.6	3.7	1.3	1.6	2	6.7	5.5	8.2	6.8	4.3	7.1	3.3	2.6	4.7	6.5	8.9	10.2	4.8	6.1	9.1
Granzyme B+/mg tumor											Sirpα-/- 6h		45.1	35.8	34.5	46.8	26.7	57.4	29	34.1	40.5	80.5	85.4	90.1	98.1	85.2	70.3	91.7	74.5	82.4	100	95.3	100	96.7	98.1	70.9	99.4	80.5	86.7
8Gy	49.3	71.6	88.2	114.3	102.3	208.1	126.7	50.6	96.8		Sirpα-/- 24h		90.5	80.6	70.3	78.9	86.2	68.7	60.5	76.4	70.1	96.3	95.6	98.1	99.4	90.2	94.7	98.5	97	96.4	100	100	98	98.1	90.5	92.3	96.7	98.1	95.4
8Gy + i.t. Sirpα-/-M	4351.4	4669.6	5893.5	3267.2	2149.3	6027.2	4687.6	3266.7	5986.2
8Gy + i.v. Sirpα-/-M	6772.1	4903.7	3411.9	2967.1	5462.3	6871.3	4297.2	5087.2	4915.7
p15E+ /mg timor
8Gy	82.2	143.7	157.5	66	184.9	103.5	69	166.7	147.2		Fig.4h
8Gy + i.t. Sirpα-/-M	5630.2	6786.2	3671.8	4335.3	3614.7	4980.2	5237.6	4039.5	4671.5			Number of survival
8Gy + i.v. Sirpα-/-M	4062.6	5871.6	4173.3	3865.4	6011.6	5466.7	5871.3	6284.3	3748.2		Days	8Gy	αCD8+8Gy	αCD4+8Gy
											0	10
											10	10
											20	10
											30	10
											40	10
											0		9
											10		9
											21		7
											23		6
											25		4
											26		3
											27		0
											0			6
											10			6
											20			6
											30			6
											40			6

## Sheet: Fig.5
Fig5b.
	% Foxp3+ Treg
	No IR										IR
WT	56.2	66.3	42.8	63.7	45.4	65.1	55	71.3	46.6	67.9	54.7	56.1	42.3	53.4	48.9	63.3	72	41.1	55.4	50.2
Sirpα-/-	58.2	62.4	42	43.7	51.2	66.4	69.8	39.7	56.5	48.4	10.5	14.7	10.1	7.8	11.9	14.3	7.2	15.7	10.6	8.7
	% IFNγ+ Th1
	No IR										IR
WT	3.6	7.6	8.5	2.1	2.4	4.5	5.7	6.8	3.5	5.2	6.7	9.5	12.6	15.4	6.4	7.3	5.3	4.8	4.9	6.3
Sirpα-/-	5.9	4.7	6.6	7.2	5	6.2	3.3	4.4	5.4	6.1	46.3	34.7	25.7	28.2	52.3	39.1	29.7	35.8	28.6	38
	Th1/Treg
	No IR										IR
WT	0.06	0.11	0.2	0.03	0.05	0.07	0.1	0.1	0.08	0.08	0.12	0.17	0.3	0.29	0.13	0.12	0.07	0.12	0.09	0.13
Sirpα-/-	0.1	0.08	0.16	0.16	0.1	0.09	0.05	0.11	0.1	0.13	4.41	2.36	2.54	3.62	4.39	2.73	4.13	2.28	2.7	4.37
	Tc/Treg
	No IR										IR
WT	2.99	1.91	1.56	4.18	3.45	4.8	2.78	3.16	3.43	2.25	1.85	1.8	3.99	1.72	3.03	3.49	2.9	3.1	3.4	1.5
Sirpα-/-	3.87	5.73	5.23	4.49	3.42	4.27	2.68	4.17	4.23	3.58	60.71	56.65	94.55	140.19	58.33	58.57	82.86	76.49	63.64	45.87
Fig5c.
	-IR									8Gy
WT	2328	2674	3059	4109	2045	2126	3087	2895	3126	3084	3192	2573	4421	3671	4057	3081	5673	3786
Sirpα-/-	3687	3869	2896	2573	3026	3573	2128	2936	3357	22314	18690	14738	24291	28703	9654	16835	15581	18260
Fig5d.											Fig5e.
	Inhibiting Tc (%)											PMN ROS MFI
WT, -IR	89.2	91.7	95.3	92.7	85.6	88.7	80.5	98.4	92.6		WT, -IR	4307	5319	5011	7026	4527	4715	5631	4872	6093
WT, +IR	96.4	82.6	92.4	94.3	91.9	87.5	92.4	96.3	86		WT, +IR	3886	4669	4573	5526	4914	4717	6884	5028	4898
Sirpα-/- , -IR	90.1	98.5	96.4	90.1	88.7	87.2	81.3	90.5	84.2		Sirpα-/- , -IR	3681	4112	4043	5617	4726	4239	5367	6682	7059
Sirpα-/- , +IR	5.5	6.1	7.2	3.6	14.8	22.6	18.9	17.6	8.4		Sirpα-/- , +IR	10227	12365	8614	14550	13014	8329	9064	11872	13365
Fig5f.
	Cells /mg tumor
	Monocyte			PMN			T cell
1	933	752	873	9675	10882	9451	1638.8	1564	1811
2	1927	1630	1536	7087.5	8671	7437	3138.5	2059	3359
3	1526	1042	1342	8617.5	9543	8523	8957.6	7651	5630
4	1342	1031	1299	10862	12354	11524	15125.5	16419	14287
5	1573	1159	1081	3014	4096	3535	11601.9	12658	10994
6	1331	1027	1237	2988	2874	3786	5883.9	4262	7659
7	2268	1742	1982	3635	4857	3605	15287	17189	16206
8	1765	2101	2046	3062.5	4253	3582	15747.2	16126	14781
9	2661	3455	3079	1721	2753	1785	21375.6	22654	20693
10	1782	1578	1661	2322.5	3425	3041	16053	17321	14542
11	1870	2149	1987	2698	2232	3472	10235	9823	11630
12	2159	1860	1962	2234	2786	3840	11473	11867	9683
13	1763	2153	2043	3651	3752	4785	9661	9720	8012
14	952	1088	962	1087	1786	1204	8330	8541	9526
15	818	936	869	3011	3850	3164	12771	13870	11541
Fig5g.
PMN /mg tumor	10002.7	7731.8	8894.5	11580	3548.3	3216	4032.3	3632.5	2086.3	2929.5	2800.7	2953.3	4062.7	1359	3341.7
Tumor regression (%)	54.4578	48.7538	41.7329	30.2	8	21.8907	18.5185	6.4203	30.8396	25.0552	13.1852	29.5301	12.5175	6.8	25.6

## Sheet: Fig.6
Fig.6a
		% Cells
		CD45									CD8
Sirpα-/-	30'	18.3	16.5	13.9	16.7	20.2	18.9	21.3	22.6	17.1	2.6	1.8	2.5	2.5	3.6	3.4	2.7	2.1	2.4
	d2	40.1	36.7	46.8	26.5	38.4	22.7	40.5	21.6	28.7	14.9	10.2	18.6	12.5	10.3	6.8	7.6	14.3	10.2
	d5	88.5	70.7	80.2	66.4	70.8	52.9	48.6	40.3	55.2	66.1	50.1	60.9	44.5	36.7	28.2	18.3	32.5	30.4
WT	30'	17.5	15.9	12.1	16.3	18.9	21.5	17.6	16.4	18.1	1.2	1.9	1	1.2	1.4	1.9	2.5	1.2	1.8
	d2	12.7	13.6	10.3	16.5	14.2	10.6	18.4	17.2	11.9	1	1.8	0.7	1.1	0.8	0.4	0.6	1.2	1.3
	d5	8.2	7.1	3.9	8.8	6.3	7.9	15	10.4	8.9	0.1	0.1	0.1	0.9	0.6	0.4	1.3	0.1	0.7
WT i.t. Sirpα-/- M	30'	20.3	25	18	26.5	21.3	24.1	26.4	28.7	30.3	1.7	2.7	2.1	1.1	1.5	1.2	1.1	0.9	1
	d2	29	32	25.1	33.5	26.7	28.6	30.5	33.2	32.7	6.6	14.1	10.1	3.6	3.2	2	3.4	1.5	3.7
	d5	56	47	60	56.4	48.5	46.6	50.3	39.5	41.4	40	33	42	22.5	21.1	15.3	11.2	6.5	18.7
Fig.6g
	CD4 Th									CD8 Tc
WT 0h	23.5	32.9	20.4	18.5	32.6	27.1	19.4	16.7	17.4	31.4	48.9	46.1	56.3	26.2	39.4	40.5	41.3	55.7
WT 8d	29.1	49.3	27.6	26.5	37.4	14.1	18.9	20.5	18.1	47.5	64.2	44.5	28.9	36.1	70.4	86.2	80.5	67.6
Sirpα-/- 0h	26.3	31.3	23.8	36.8	40.2	41.7	56.3	62.5	20.9	42	50	38	48.7	26.2	59.5	60.3	30.6	38.1
Sirpα-/- 8d	31	51	23	18.4	20.1	37.8	36.2	15.4	18.3	1460	2244	1616	908.4	667.2	763.1	1126.3	368.4	664.2
Fig.6h
	1:1						3:1										1:1									3:1
αCD3/28-TIL	3.3	2.6	1.5	4.7	3.4	4.5	5	4.5	3.8	6.2	5.1	4.7				αCD3/28-TIL	4.1	4.7	3.6	2.8	4.5	5.6	2.1	1.9	1.4	8.1	9.2	8.3	6.9	10.5	7.6	5.4	6.5	8.8
Tc-MC38	59	78	82	66.5	72.4	60.1	100	99	98	84.5	86.1	95.2				Tc-MC38	63.5	75.1	71.2	88.6	60.4	40.3	55.4	60.2	66.7	100	96.2	100	88.7	90.5	89.6	99.8	91.5	96.3
Fig.6i
	MC38 tumor size (mm3)
	No treat						2x107 TIL-MC38						5x106 Tc-MC38						2x107 Tc-MC38
Day 12	231.2	203.5	185.5	320.6	211.5	174.1	221	188.7	214.6	202.7	238.4	203.3	232	216	234	153.5	265.5	243.2	251	225	192	313	203.4	236.3
Day 14	507.5	442.1	340.4	604.8	447.1	378.3	473.1	445.6		437.4	344.6	381.8	162	193	177	171.8	256.5	215.8	218	196	166	289	187.7	214.1
Day 16	740.5	649.9	632.3	719.6	761.1	684.5	549.7	520.6	562.7	672.2	437.9	544.4	160	195	185	216.6	215.8	189.4	166.4	132	104	223	179.5	200.4
Day 18	1081.7	838.6	903.7	1132.6	1148.4	963.6	938.8	763.1		939.4	709.7	796.2	92	175	184	243.3	283.3	208.9	80	0	0	171	91.3	77.8
Day 20	1394.5	1216.4	1139.8	1311.5	1685.5	1439.2	1303.3	1093.7	1470.9	1350.3	1113.5	1131.5	121	183	201	180.1	257	152.7	37	0	0	102	0	0
Day 22	1814.4	1603.1	1539.5	1927.1			1652.7	1442.3	1682.8		1586.7	1637.9	140	257	209	145.7	207.5	134.8	0	0	0	33	0	0
Day 24													186	285	230	157.5	161.6	123.2	0	0	0	0	0	0
Day 26													233	342	322	207.1	185.5	177	0	0	0	0	0	0
Day 28													288	422	407	281.8	207.4	250.8	0	0	0	0	0	0
Day 30													364	520	491	428.8	329.5	387.8	0	0	0	0	0	0
Fig.6j
	KPC tumor size (mm3)
	No treat						Tc-KPC
Day 18	150.2	187.3	214.6	187	246	227.2	330.3	270.5	292.8	357.1	192.6	211.6
Day 21	529.6	580.3	875.5	692	782.6	774.1	528.4	596.8	661.7	621.5	522	562
Day 23	878.1	845.8	1175.4	918.4	1164.5	1061.2	482.2	694.7	538.6		332.3	281.2
Day 25	1204.1	1293.2	1639.8	1418.4	1571.2	1653.7	293.5	542.4	266.6	195.8	161.7	86.7
Day 27							50.4	303.2		88.2	111.2	0
Day 29							0	65.1	0	0	32	0
Day 31							0	0	0	0	0	0
Day 32							0	0	0	0	0	0

## Sheet: Fig.7
Fig.7b
	Abscopal <100mm3
	-IR primary						IR primary															IR Abspocal < 100mm3															-IR Abscopal <100mm3
day 0	0	0	0	0	0	0	0	0	0	0	0	0	0	0	0	0	0	0	0	0	0	0	0	0	0	0	0	0	0	0	0	0	0	0	0	0	0	0	0	0	0	0
day 2	0	0	0	0	0	0	0	0	0	0	0	0	0	0	0	0	0	0	0	0	0	0	0	0	0	0	0	0	0	0	0	0	0	0	0	0	0	0	0	0	0	0
day 4	0	0	0	0	0	0	0	0	0	0	0	0	0	0	0	0	0	0	0	0	0	0	0	0	0	0	0	0	0	0	0	0	0	0	0	0	0	0	0	0	0	0
day 6	0	0	0	0	0	0	0	0	0	0	0	0	0	0	0	0	0	0	0	0	0	0	0	0	0	0	0	0	0	0	0	0	0	0	0	0	0	0	0	0	0	0
day 8	36	22	57	77	47	51	22	35	41	73	30	41	39	54	31	66	28	19	40	25	45	0	0	0	0	0	0	0	0	0	0	0	0	0	0	0	0	0	0	0	0	0
day 10	79	83	72	110	103	106	156	180	200	150	80	120	150	130	140	150	130	130	63	64	84	30	20	30	10	0	11	60	26	30	50	35	20	11	16	0	0	0	11	12	0	11
day 12	203	199	171	220	201	195	193	212	252	196	162	175	212	227	231	178	196	233	220	249	222	86	52	76	23	29	49	77	11	55	78	61	55	51	34	15	23	51	83	29	63	71
day 14	407	392	430	582	483	661	220	230	240	202	177	189	232	234	252	187	212	151	268	187	277	70	40	60	26	22	47		0	53	52	41	42	35	21	33	89	186	271	185	205	198
day 16	736	886	619	903	952	1069	236	196	186	204	178	182	221	212	231	162	200	128	219	172	264	35	34	53	11	0	32	78	0	23	44	36	50	57	33	28	625	416	694	525	433	490
day 18	1266	1330	1107	1619	1421	1348	177	121	151	178	126	166	178	169	199	119	157	80	168	126	198	0	0	53	0	0	21		0	0	40	31	47	27	17	15	1064	899	1130	967	884	922
day 20							53	56	96	119	52	122	127	103	146	63	78	13	52	61	152	0	0	50	0	0	0	56	0	0	40	33	43	0	0	0
day 22							0	0	43	23	0	75	22	52	83	0	26	0	0	23	106	0	0	52	0	0	0		0	0	22	0	59	0	0	0
day 24							0	0	10	0	0	0	0	0	0	0	0	0	0	0	43	0	0	40	0	0	0	30	0	0	0	0	31	0	0	0
day 26							0	0	0	0	0	0	0	0	0	0	0	0	0	0	0	0	0	21	0	0	0	0	0	0	0	0	30	0	0	0
day 28							0	0	0	0	0	0	0	0	0	0	0	0	0	0	0	0	0	0	0	0	0	0	0	0	0	0	0	0	0	0
day 30							0	0	0	0	0	0	0	0	0	0	0	0	0	0	0	0	0	0	0	0	0	0	0	0	0	0	0	0	0	0
day 32							0	0	0	0	0	0	0	0	0	0	0	0	0	0	0	0	0	0	0	0	0	0	0	0	0	0	0	0	0	0
day 34							0	0	0	0	0	0	0	0	0	0	0	0	0	0	0	0	0	0	0	0	0	0	0	0	0	0	0	0	0	0
day 36							0	0	0	0	0	0	0	0	0	0	0	0	0	0	0	0	0	0	0	0	0	0	0	0	0	0	0	0	0	0
	Abscopal >200mm3
	-IR primary			IR primary											IR Abspocal > 200mm3											-IR Abspocal >200mm3
day 0	0	0	0	0	0	0	0	0	0	0	0	0	0	0	0	0	0	0	0	0	0	0	0	0	0	0	0	0
day 2	0	0	0	0	0	0	0	0	0	0	0	0	0	0	0	0	0	0	0	0	0	0	0	0	0	0	0	0
day 4	0	0	0	0	0	0	0	0	0	0	0	0	0	0	0	0	0	0	0	0	0	0	0	0	0	0	0	0
day 6	0	0	0	0	0	0	0	0	0	0	0	0	0	0	0	0	0	10	23	0	0	0	0	0	0	0	0	0
day 8	77	47	51	15	0	25	42	0	0	37	21	24	0	49	22	34	11	56	78	24	14	11	0	86	25	26	41	37
day 10	110	103	106	143	83	139	110	78	15	86	97	69	51	105	112	100	103	156	102	82	60	103	56	102	70	103	95	69
day 12	220	201	195	205	196	208	172	162	182	185	231	218	218	234	217	260	243	259	205	211	196	223	177	229	211	242	272	192
day 14	582	483	661	182	171	183	165	173	181	214	240	156	274	251	200	280	216	250	200	198	186	216	159	189	193	551	664	653
day 16	903	952	1069	133	106	176	131	128	135	192	162	151	197	150												1081	1105	1089
day 18	1619	1421	1348	95	31	141	68	86	52	82	59	127	175	52	194	250	196	229	177	163	162	185	103	166	185	1405		1660
day 20				53	0	66	0	0	0	23	0	42	63	0
day 22				0	0	0	0	0	0	0	0	0	21	0	182	245	150	195	126	126	82	167	62	144	177
day 24				0	0	0	0	0	0	0	0	0	0	0
day 26				0	0	0	0	0	0	0	0	0	0	0
day 28				0	0	0	0	0	0	0	0	0	0	0	151	261	110	180	66	152	125	153	0	127	194
day 30				0	0	0	0	0	0	0	0	0	0	0
day 32				0	0	0	0	0	0	0	0	0	0	0	152	482	100	180	34	189	167	185	0	143	207
day 34				0	0	0	0	0	0	0	0	0	0	0
day 36				0	0	0	0	0	0	0	0	0	0	0	154	703	90	180	0	210	176	210	0	155	235
Fig.7c						Fig.7e																								Fig.7f
	Abscopal						WT									Sirpα-/-														Days	WT	Sirpα-/-
Days	<100mm3	>200mm3				day 8	490.1	617.3	784	490.1	626.2	696.3	665.5	547.8	673.9	439.7	379.2	393.2	446.5	473.1	539.7	638	456	1042.6	447.8	481.8	420.6			28	1
88	1					day 10																								29	1
0	0					day 12																								30	1
10	0					day 14	1125	1042	1541.7	1178.6	1275.8	1335	1312.1	1688.1	931.7	1101.4	917	1038	1764.5	1189.5	2227	1790	1872.5	2315.2	1027.8	1033.3	963.8			29	1
20	0					day 16																								30	1
30	0					day 18	3315.5	2803	2118.8	2327.2	3617.8	3418.6	2314.9	4296.1	2215.5	1656.9	1978.2	2341.5	1792.8	2493.6	3586.9	2259	2504.4	5448	4122.3	1836.5	1931.3			31	1
40	0					day 20																								28	1
50	0					day 22										484.3	1683.1	1996.3	1375.3	1508.6	2233.3	1486.1	2233.2	4407.4	2492.2	2131.1	1550.5			29	1
60	0					day 24	9701.2	9994.5	9234	8425.5	7045	7970.5	8649.3	10360.3	7158.8	412	1463.1	1530.1	825.7	1253	1333	1076.8	1003.8	3477.3	1677	1269.2	1283.4			30	1
70	0					day 26										471.7	1039.8	594.2	266.4	1264.1	1018.6	1341	1068.7	1927	1681.9	996.7	1616.5			83		1
80	0					day 28																								96		1
90	0					day 30																								102		1
100	0					day 32																								200		0
180	0					day 34										411.2	861.8	388	448.9	1122.9	1376.5	1448.2	1428	1372.1	1393.3	489.3	478.9			200		0
180	0					day 36																								200		0
180	0																													79		1
48		1																												58		1
63		1																												200		0
89		1																												66		1
41		1																												73		1
77		1																												60		1
42		1
58		1
65		1
180		0
180		0
53		1

## Sheet: Fig.8
Fig.8b
Days post IR	MC38												Pan02
0	183	204	308	163	166	220	152	151	169.2	237.5	286.3	188.3	215	237	241	198	271	227	183.2	227.3	247.6	217.9	155	269.6
2	230	264	400	121	127	275	175	140	155.5	180.3	261.2	194.6	199	231	187	122	232	175	200.7	163.4	199.3	176.1	173.5	281
4	236	202	260	56	63	150	73	166	103.8	136.9	234.6	152.7	133	188	52	23	179	119	150.8	90.8	155.2	71	146.3	229.9
6	116	112	167	0	0	50	0	14	40	72.1	169.5	95.1	43	129	0	0	53	12	66.3	28.6	101.4	66.8	88.7	156.1
8	0	0	50	0	0	0	0	0	0	19.7	124.6	18.4	0	32	0	0	0	0	0	0	72.5	0	13.5	89.6
10	0	0	0	0	0	0	0	0	0	0	62.4	0	0	0	0	0	0	0	0	0	0	0	0	26.1
12	0	0	0	0	0	0	0	0	0	0	0	0	0	0	0	0	0	0	0	0	0	0	0	0
13	0	0	0	0	0	0	0	0	0	0	0	0	0	0	0	0	0	0	0	0	0	0	0	0
14	0	0	0	0	0	0	0	0	0	0	0	0	0	0	0	0	0	0	0	0	0	0	0	0
15	0	0	0	0	0	0	0	0	0	0	0	0	0	0	0	0	0	0	0	0	0	0	0	0
16	0	0	0	0	0	0	0	0	0	0	0	0	0	0	0	0	0	0	0	0	0	0	0	0
17	0	0	0	0	0	0	0	0	0	0	0	0	0	0	0	0	0	0	0	0	0	0	0	0
18	0	0	0	0	0	0	0	0	0	0	0	0	0	0	0	0	0	0	0	0	0	0	0	0
19	0	0	0	0	0	0	0	0	0	0	0	0	0	0	0	0	0	0	0	0	0	0	0	0
20	0	0	0	0	0	0	0	0	0	0	0	0	0	0	0	0	0	0	0	0	0	0	0	0
80	0	0	0	0	0	0	0	0	0	0	0	0	0	0	0	0	0	0	0	0	0	0	0	0
100	0	0	0	0	0	0	0	0	0	0	0	0	0	0	0	0	0	0	0	0	0	0	0	0
120	0	0	0	0	0	0	0	0	0	0	0	0	0	0	0	0	0	0	0	0	0	0	0	0
140	0	0	0	0	0	0	0	0	0	0	0	0	0	0	0	0	0	0	0	0	0	0	0	0
180	0	0	0	0	0	0	0	0	0	0	0	0	0	0	0	0	0	0	0	0	0	0	0	0
Fig.8d
	% CDC
	Ctl. Serum		Anti-MC38 serum		Anti-MC38 serum,IgG depletion
Serum %	Mean	SE	Mean	SE	Mean	SE
0	2.73333	0.333333	3.13333	0.323179	3.81667	0.420648
0.02	3.06667	0.385285	3.43333	0.28829	4.43333	0.78726
0.1	3.81667	0.583333	5.21667	0.892344	3.55	0.340343
0.2	3.3	0.521536	7.25	0.924031	4.78333	0.663032
1	3.35	0.657647	22.3167	4.91484	8.71667	0.9968
2	2.86667	0.265414	45.2833	5.59883	11.1833	1.1577
	% Fc-mediated phagocytosis
	Ctl. Serum		Anti-MC38 serum		Anti-MC38 serum,IgG depletion
Min	Mean	SE	Mean	SE	Mean	SE
0	3.13333	0.331327	4	0.711805	3.61667	0.712936
15	2.86667	0.451418	18.2167	3.04515	6.46667	1.70346
30	3.68333	0.745393	46.3833	4.68938	9.91667	1.28307
Fig.8f
	No treat.						Anti-MC38 serum day -1						Anti-MC38 serum day 6						Anti-MC38 serum day 12							Days	No treat.	Anti-MC38 serum day -1	Anti-MC38 serum day 6	Anti-MC38 serum day 12
day 0	0	0	0	0	0	0	0	0	0	0	0	0	0	0	0	0	0	0	0	0	0	0	0	0		22	1
day 2	0	0	0	0	0	0	0	0	0	0	0	0	0	0	0	0	0	0	0	0	0	0	0	0		21	1
day 4	0	0	0	0	0	0	0	0	0	0	0	0	0	0	0	0	0	0	0	0	0	0	0	0		21	1
day 6	0	0	0	0	0	0	0	0	0	0	0	0	0	0	0	0	0	0	0	0	0	0	0	0		20	1
day 8	38.7	26.8	11.9	27.7	49.7	29.7	0	0	0	0	0	0	0	0	12.2	0	0	0	17.6	25.9	0	33.2	26.8	0		21	1
day 10	68.7	61	66.2	125.8	45.6	98	0	0	0	0	0	0	0	0	22.5	0	0	0	102.9	87.9	63.6	99	61.9	72.7		22	1
day 12	210.3	272.6	256.8	212.5	166.5	152	0	0	0	0	0	0	11.2	0	36.5	0	0	0	275.5	234.3	209.9	194	277.1	173.3		0		0
day 14	343.8	576.1	458.8	432.1	293	388.4	0	0	0	0	0	0	35.4	0	77.7	0	0	18.3	401	322.9	319.1	329.7	434.8	450.8		10		0
day 16	556.6	735.4	690.7	809.7	583.6	644	0	0	0	0	0	0	74.5	19.6	116.3	0	15.4	47.3	582.7	510	544.3	553.1	633.2	503.7		20		0
day 18	831.6	1071.4	882.2	1123.6	1084	1049.6	0	0	0	0	0	0	123.5	38.3	183.3	0	36.4	108.8	861.8	714.6	779.4	633.7	803	797.7		30		0
day 20	1174.8	1365.6	1338				0	0	0	0	0	0	188.6	64.9	306	0	79.2	156.8	1168.7	1012.7	1095.4	1081.4	1149.2	1138.4		40		0
day 22	1502.6	1732.9	1760.8				0	0	0	0	0	0	309.8	163.2	454.2	0	185	234.3	1466.5	1437.3	1320.1					50		0
day 24							0	0	0	0	0	0	461.6	306.2	697.3	0	338	407.5	1872.4	1921.4	1664.1					31			1
day 26							0	0	0	0	0	0	682.1	500	882.6	0	579.8	615.1								30			1
day 28							0	0	0	0	0	0	933.6	802.9	1129.3	0	891.1	866.9								32			1
day 30							0	0	0	0	0	0	1462.5	1236.8	1547.5	0	1162.1	1230.9								32			1
																										32			1
																										50			0
																										24				1
																										23				1
																										23				1
																										24				1
																										25				1
																										24				1

## Sheet: Supplementary Fig.1
Supplementary Fig.1a
	WT						Sirpα-/-						WT + αCD47						WT + Sirpα-ex
Ctl	6	3.2	2.8	4	0	4	3	8.2	4.2	4.9	5.5	3.4	2.3	3.8	4.3	3.4	1.9	1.2	1.1	2.7	3	2.5	5	2.1
LPS	4	6.6	4.8	4.4	7	1.8	50.9	73.4	66.4	59.3	62.3	76.1	11.5	23	19.4	26.4	16	30	19.2	18.8	27.4	34.4	22.6	26.9
CpG	3.1	3.1	6.6	4.1	7.4	7.4	80.7	52.8	60.8	50.4	57	72.8	14.1	21.6	11.4	30.3	27.4	25.8	17.2	25.1	23.7	31.9	24.4	22.4
HMGB1	10	2.7	7.5	4.8	6.6	9.3	42.6	54.7	62.9	77.5	49.3	60.1	12.4	19.6	26.9	31.1	24.8	28.9	16.3	25.2	17.2	18.7	24.9	22.7
IL-1β	3.3	4.3	5.9	1	9.3	6.9	61.2	43.6	47.5	55.8	70.9	67.6	26.5	21.5	16.6	18.4	20.5	11.9	14	29.6	33.9	17.6	18.3	21.5
IL-6	10	6.9	7	3	10.8	7.2	53.4	50	47.9	65.9	52.1	57.9	14.6	19.6	26.6	18.9	28.9	24.6	25	20.2	19.8	30	14.2	16.2
Supplementary Fig.1b
	WT						Sirpα-/-						WT + αCD47						WT + Sirpα-ex
-IR	4.4	2.3	1.3	4	2.7	4.7	2.8	3	5.6	2.1	6.7	4.1	2	1.7	4.9	1.8	3	2.5	2.2	3.2	4.2	2	2	2.4
IR, 8Gy	8	16.6	9.2	15.9	14.8	10.3	78.5	60.2	89	72.6	79.4	84.7	30	32	25.4	26.6	17.4	35	31.1	25	27.1	35.5	36.4	21
Supplementary Fig.1d
	WT						Sirpα-/-
-IR	2.6	4	2.8	3.8	2	3.8	4.2	5.6	2.1	3.5	8	4.3
IR, 8Gy	1.7	4.3	3	4	4.5	2.4	19	22.9	31.6	19	21.2	20
Supplementary Fig.1e

## Sheet: Supplementary Fig.2
Supplementary Fig.2b
	WT GFP+ BMDM					Sirpα-/- GFP+ BMDM
0.2x104	17	17	16	22	8	15	11	8	21	14
0.5x104	29	33	37	20	23	22	37	26	24	30
1x104	55	47	58	40	46	53	61	42	46	40
Supplementary Fig.2c
	OD 540
i.t. 0h	0.78	0.82	0.75	0.85	0.74	0.81	0.72	0.8	0.83
i.t. 18h	0.74	0.76	0.8	0.81	0.75	0.72	0.77	0.86	0.82
i.v. 0h	0.79	0.71	0.76	0.71	0.82	0.8	0.75	0.81	0.84
i.v. 18h	0.62	0.7	0.74	0.77	0.72	0.7	0.73	0.65	0.71

[truncated: 5 more sheets: Supplementary  Fig.3, Supplementary  Fig.4, Supplementary  Fig.6, Supplementary  Fig.8, Supplementary  Fig.9]
